# Supplementary material for: Efficient detection and typing of phage-plasmids
Source: mBio. 2026 Feb 9;17(3):e03000-25. doi: 10.1128/mbio.03000-25 (PMC12977533; doi:10.1128/mbio.03000-25)
Supplement: Table S1 — All phages, plasmids, and phage-plasmids of the 03/21 and 05/23 data sets. [file mbio.03000-25-s0003.xlsx]

## Sheet: Table S1
Table S1: List of all phages, plasmids and phage-plasmids of the 03/21 and 05/23 datasets with information on size and types.
NCBI accession	in 03/21	in 05/23	Source	Replicon size (bp)	Name	MGE type MM-GRC	MGE type geNomad 0523	P-P type 0523 geNomad+vConTACT2	P-P type tyPPing	Confidence level (tyPPing)	Signature to all genes ratio	P-P type for the ratio
NC_000866	Yes	No	Phage_DB	168903	Enterobacteria phage T4, complete genome	Phage	NA	NA			0
NC_000867	Yes	No	Phage_DB	10079	Pseudoalteromonas phage PM2, complete genome	Phage	NA	NA			0
NC_000871	Yes	No	Phage_DB	37370	Streptococcus phage Sfi19, complete genome	Phage	NA	NA			0
NC_000872	Yes	No	Phage_DB	40739	Streptococcus phage Sfi21, complete genome	Phage	NA	NA			0
NC_000896	Yes	No	Phage_DB	43785	Lactobacillus prophage phiadh, complete genome	Phage	NA	NA			0
NC_000902	Yes	No	Phage_DB	60942	Enterobacteria phage VT2-Sakai, complete genome	Phage	NA	NA			0
NC_000914	Yes	No	Plasmid_DB	536165	Sinorhizobium_fredii_NGR234_plasmid_pNGR234a,_complete_sequence.	Plasmid	NA	NA			0
NC_000924	Yes	No	Phage_DB	61670	Enterobacteria phage 933W, complete genome	Phage	NA	NA			0
NC_000929	Yes	No	Phage_DB	36717	Enterobacteria phage Mu, complete genome	Phage	NA	NA			0
NC_000935	Yes	No	Phage_DB	36524	Acyrthosiphon pisum bacteriophage APSE-1, complete genome	Phage	NA	NA			0
NC_000948	Yes	Yes	Plasmid_DB	30750	Borreliella_burgdorferi_B31_plasmid_cp32-1,_complete_sequence.	cp32 group	Plasmid	NA	cp32 group	High	0.762	cp32
NC_000949	Yes	Yes	Plasmid_DB	30223	Borreliella_burgdorferi_B31_plasmid_cp32-3,_complete_sequence.	cp32 group	Plasmid	NA	cp32 group	High	0.744	cp32
NC_000950	Yes	Yes	Plasmid_DB	30299	Borreliella_burgdorferi_B31_plasmid_cp32-4,_complete_sequence.	cp32 group	Plasmid	NA	cp32 group	High	0.775	cp32
NC_000951	Yes	Yes	Plasmid_DB	29838	Borreliella_burgdorferi_B31_plasmid_cp32-6,_complete_sequence.	cp32 group	Plasmid	NA	cp32 group	High	0.78	cp32
NC_000952	Yes	Yes	Plasmid_DB	30800	Borreliella_burgdorferi_B31_plasmid_cp32-7,_complete_sequence.	cp32 group	Plasmid	NA	cp32 group	High	0.714	cp32
NC_000953	Yes	Yes	Plasmid_DB	30885	Borreliella_burgdorferi_B31_plasmid_cp32-8,_complete_sequence.	cp32 group	Plasmid	NA	cp32 group	High	0.762	cp32
NC_000954	Yes	Yes	Plasmid_DB	30651	Borreliella_burgdorferi_B31_plasmid_cp32-9,_complete_sequence.	cp32 group	Plasmid	NA	cp32 group	High	0.75	cp32
NC_000955	Yes	Yes	Plasmid_DB	18777	Borreliella_burgdorferi_B31_plasmid_lp21,_complete_sequence.	Plasmid	Plasmid	NA			0
NC_000956	Yes	Yes	Plasmid_DB	52971	Borreliella_burgdorferi_B31_plasmid_lp56,_complete_sequence.	cp32 community	Plasmid	NA	cp32 group	Low	0.5	cp32
NC_000957	Yes	Yes	Plasmid_DB	5228	Borreliella_burgdorferi_B31_plasmid_lp5,_complete_sequence.	Plasmid	Plasmid	NA			0
NC_000958	Yes	Yes	Plasmid_DB	177466	Deinococcus_radiodurans_R1_plasmid_MP1,_complete_sequence.	Plasmid	Plasmid	NA			0
NC_000959	Yes	Yes	Plasmid_DB	45704	Deinococcus_radiodurans_R1_plasmid_CP1,_complete_sequence.	Plasmid	Plasmid	NA			0
NC_001270	Yes	No	Phage_DB	6825	Spiroplasma phage SVTS2, complete genome	Phage	NA	NA			0
NC_001271	Yes	No	Phage_DB	39600	Yersinia phage phiYeO3-12, complete genome	Phage	NA	NA			0
NC_001317	Yes	No	Phage_DB	30624	Escherichia phage 186, complete genome	Phage	NA	NA			0
NC_001330	Yes	No	Phage_DB	6087	Enterobacteria phage alpha3, complete genome	Phage	NA	NA			0
NC_001331	Yes	No	Phage_DB	7349	Pseudomonas phage Pf1, complete genome	Phage	NA	NA			0
NC_001332	Yes	No	Phage_DB	6744	Enterobacteria phage I2-2, complete genome	Phage	NA	NA			0
NC_001335	Yes	No	Phage_DB	52297	Mycobacterium phage L5 complete genome	Phage	NA	NA			0
NC_001341	Yes	No	Phage_DB	4491	Acholeplasma phage MV-L1, complete genome	Phage	NA	NA			0
NC_001365	Yes	No	Phage_DB	8273	Spiroplasma phage 1-R8A2B, complete genome	Phage	NA	NA			0
NC_001396	Yes	No	Phage_DB	7308	Xanthomonas phage Cf1c, complete genome	Phage	NA	NA			0
NC_001416	Yes	No	Phage_DB	48502	Enterobacteria phage lambda, complete genome	Phage	NA	NA			0
NC_001417	Yes	No	Phage_DB	3569	phage MS2 genome	Phage	NA	NA			0
NC_001418	Yes	No	Phage_DB	5833	Pseudomonas phage Pf3, complete genome	Phage	NA	NA			0
NC_001420	Yes	No	Phage_DB	5577	Genome of phage G4 coliphage	Phage	NA	NA			0
NC_001421	Yes	No	Phage_DB	14927	Enterobacteria phage PRD1, complete genome	Phage	NA	NA			0
NC_001422	Yes	No	Phage_DB	5386	Coliphage phi-X174, complete genome	Phage	NA	NA			0
NC_001423	Yes	No	Phage_DB	19366	Bacteriophage PZA from B.subtilis, complete genome	Phage	NA	NA			0
NC_001426	Yes	No	Phage_DB	3466	Enterobacteria phage GA, complete genome	Phage	NA	NA			0
NC_001447	Yes	No	Phage_DB	11965	Acholeplasma phage L2, complete genome	Phage	NA	NA			0
NC_001604	Yes	No	Phage_DB	39937	Enterobacteria phage T7, complete genome	Phage	NA	NA			0
NC_001609	Yes	No	Phage_DB	11624	Enterobacteria phage P4, complete genome	Phage	NA	NA			0
NC_001628	Yes	No	Phage_DB	3588	Pseudomonas phage PP7, complete genome	Phage	NA	NA			0
NC_001629	Yes	No	Phage_DB	22195	Lactococcus phage bIL67, complete genome	Phage	NA	NA			0
NC_001697	Yes	No	Phage_DB	32355	Haemophilus phage HP1, complete genome	Phage	NA	NA			0
NC_001706	Yes	No	Phage_DB	22172	Lactococcus phage c2, complete genome	Phage	NA	NA			0
NC_001730	Yes	No	Phage_DB	6089	Bacteriophage phiK complete genome	Phage	NA	NA			0
NC_001732	Yes	No	Plasmid_DB	58407	Methanocaldococcus_jannaschii_DSM_2661_plasmid_pDSM2661_1,_complete	Plasmid	NA	NA			0
NC_001733	Yes	No	Plasmid_DB	16550	Methanocaldococcus_jannaschii_DSM_2661_plasmid_pDSM2661_2,_complete	Plasmid	NA	NA			0
NC_001741	Yes	No	Phage_DB	4877	Chlamydia phage Chp1, complete genome	Phage	NA	NA			0
NC_001773	Yes	No	Plasmid_DB	3444	Pyrococcus_abyssi_GE5_plasmid_pGT5,_complete_sequence.	Plasmid	NA	NA			0
NC_001825	Yes	No	Phage_DB	19343	Streptococcus phage Cp-1, complete genome	Phage	NA	NA			0
NC_001835	Yes	No	Phage_DB	28451	Lactococcus phage sk1, complete genome	Phage	NA	NA			0
NC_001849	Yes	Yes	Plasmid_DB	16821	Borreliella_burgdorferi_B31_plasmid_lp17,_complete_sequence.	Plasmid	Plasmid	NA			0
NC_001850	Yes	Yes	Plasmid_DB	24177	Borreliella_burgdorferi_B31_plasmid_lp25,_complete_sequence.	Plasmid	Plasmid	NA			0
NC_001851	Yes	Yes	Plasmid_DB	28155	Borreliella_burgdorferi_B31_plasmid_lp28-1,_complete_sequence.	Plasmid	Plasmid	NA			0
NC_001852	Yes	Yes	Plasmid_DB	29766	Borreliella_burgdorferi_B31_plasmid_lp28-2,_complete_sequence.	Plasmid	Plasmid	NA			0
NC_001853	Yes	Yes	Plasmid_DB	28601	Borreliella_burgdorferi_B31_plasmid_lp28-3,_complete_sequence.	Plasmid	Plasmid	NA			0
NC_001854	Yes	Yes	Plasmid_DB	27323	Borreliella_burgdorferi_B31_plasmid_lp28-4,_complete_sequence.	Plasmid	Plasmid	NA			0
NC_001855	Yes	Yes	Plasmid_DB	36849	Borreliella_burgdorferi_B31_plasmid_lp36,_complete_sequence.	Plasmid	Plasmid	NA			0
NC_001856	Yes	Yes	Plasmid_DB	38829	Borreliella_burgdorferi_B31_plasmid_lp38,_complete_sequence.	Plasmid	Plasmid	NA			0
NC_001857	Yes	Yes	Plasmid_DB	53657	Borreliella_burgdorferi_B31_plasmid_lp54,_complete_sequence.	Plasmid	Plasmid	NA	cp32 group	Low	0	cp32
NC_001869	Yes	No	Plasmid_DB	191346	Halobacterium_salinarum_NRC-1_plasmid_pNRC100,_complete_sequence.	Plasmid	NA	NA			0
NC_001880	Yes	Yes	Plasmid_DB	39456	Aquifex_aeolicus_VF5_plasmid_ece1,_complete_sequence.	Plasmid	NA	NA			0
NC_001884	Yes	No	Phage_DB	134416	Bacillus phage SPBc2, complete genome	Phage	NA	NA			0
NC_001890	Yes	No	Phage_DB	4215	Enterobacteria phage Qbeta, complete genome	Phage	NA	NA			0
NC_001900	Yes	No	Phage_DB	49136	Mycobacterium phage D29, complete genome	Phage	NA	NA			0
NC_001901	Yes	No	Phage_DB	46375	Bacteriophage N15, complete genome	N15 group	NA	NA	N15 group	High	0.22	N15
NC_001903	Yes	Yes	Plasmid_DB	26498	Borreliella_burgdorferi_B31_plasmid_cp26,_complete_sequence.	Plasmid	Plasmid	NA			0
NC_001904	Yes	Yes	Plasmid_DB	9386	Borreliella_burgdorferi_B31_plasmid_cp9,_complete_sequence.	Plasmid	Plasmid	NA			0
NC_001909	Yes	No	Phage_DB	31754	Lactococcus phage bIL170, complete genome	Phage	NA	NA			0
NC_001942	Yes	No	Phage_DB	15644	Mycoplasma phage MAV1, complete genome	Phage	NA	NA			0
NC_001954	Yes	No	Phage_DB	8454	Enterobacteria phage If1, complete genome	Phage	NA	NA			0
NC_001956	Yes	No	Phage_DB	8651	Vibrio phage fs2, complete genome	Phage	NA	NA			0
NC_001978	Yes	No	Phage_DB	41491	Bacteriophage phi-C31 complete genome	Phage	NA	NA			0
NC_001988	Yes	Yes	Plasmid_DB	192000	Clostridium_acetobutylicum_ATCC_824_plasmid_pSOL1,_complete	Plasmid	NA	NA			0
NC_001998	Yes	No	Phage_DB	4529	Guinea pig Chlamydia phage, complete genome	Phage	NA	NA			0
NC_002014	Yes	No	Phage_DB	6883	Enterobacteria phage Ike, complete genome	Phage	NA	NA			0
NC_002072	Yes	No	Phage_DB	34815	Streptococcus phage DT1, complete genome	Phage	NA	NA			0
NC_002127	Yes	Yes	Plasmid_DB	3306	Escherichia_coli_O157:H7_str._Sakai_plasmid_pOSAK1,_complete	Plasmid	Plasmid	NA			0
NC_002128	Yes	Yes	Plasmid_DB	92721	Escherichia_coli_O157:H7_str._Sakai_plasmid_pO157,_complete	Plasmid	Plasmid	NA			0
NC_002166	Yes	No	Phage_DB	40751	Bacteriophage HK022, complete genome	Phage	NA	NA			0
NC_002167	Yes	No	Phage_DB	39732	Enterobacteria phage HK97, complete genome	Phage	NA	NA			0.017	N15
NC_002180	Yes	No	Phage_DB	4532	Chlamydia phage phiCPAR39, complete sequence	Phage	NA	NA			0
NC_002182	Yes	Yes	Plasmid_DB	7501	Chlamydia_muridarum_str._Nigg_plasmid_pMoPn,_complete_sequence.	Plasmid	NA	NA			0
NC_002185	Yes	No	Phage_DB	35466	Streptococcus phage 7201, complete genome	Phage	NA	NA			0
NC_002194	Yes	No	Phage_DB	4563	Chlamydia phage Chp2, complete genome	Phage	NA	NA			0
NC_002214	Yes	No	Phage_DB	39807	Streptococcus thermophilus bacteriophage Sfi11, complete genome	Phage	NA	NA			0
NC_002252	Yes	Yes	Plasmid_DB	7258	Buchnera_aphidicola_str._APS_(Acyrthosiphon_pisum)_plasmid_pTrp,	Plasmid	NA	NA			0
NC_002253	Yes	Yes	Plasmid_DB	7786	Buchnera_aphidicola_str._APS_(Acyrthosiphon_pisum)_plasmid_pLeu,	Plasmid	Plasmid	NA			0
NC_002321	Yes	No	Phage_DB	41401	Staphylococcus phage PVL proviral DNA, complete sequence	Phage	NA	NA			0
NC_002362	Yes	No	Phage_DB	8784	Vibrio phage VfO3K6, complete genome	Phage	NA	NA			0
NC_002363	Yes	No	Phage_DB	6891	Vibrio phage VfO4K68, complete genome	Phage	NA	NA			0
NC_002371	Yes	No	Phage_DB	41724	Enterobacteria phage P22 virus, complete genome	Phage	NA	NA			0
NC_002484	Yes	No	Phage_DB	56426	Bacteriophage D3, complete genome	F116 community	NA	NA			0
NC_002486	Yes	No	Phage_DB	45636	Staphylococcus prophage phiPV83, complete genome	Phage	NA	NA			0
NC_002489	Yes	Yes	Plasmid_DB	1286	Xylella_fastidiosa_9a5c_plasmid_pXF1.3,_complete_sequence.	Plasmid	NA	NA			0
NC_002490	Yes	Yes	Plasmid_DB	51158	Xylella_fastidiosa_9a5c_plasmid_pXF51,_complete_sequence.	Plasmid	Plasmid	NA			0
NC_002515	Yes	No	Phage_DB	11660	Mycoplasma phage P1, complete genome	Phage	NA	NA			0
NC_002519	Yes	No	Phage_DB	39898	Roseophage SIO1 complete genome	Phage	NA	NA			0
NC_002608	Yes	No	Plasmid_DB	365425	Halobacterium_salinarum_NRC-1_plasmid_pNRC200,_complete_sequence.	Plasmid	NA	NA			0
NC_002643	Yes	No	Phage_DB	4594	Bdellovibrio phage phiMH2K, complete genome	Phage	NA	NA			0
NC_002649	Yes	No	Phage_DB	21129	Bacillus phage GA-1, complete genome	Phage	NA	NA			0
NC_002656	Yes	No	Phage_DB	50550	Mycobacterium phage Bxb1, complete genome	Phage	NA	NA			0
NC_002661	Yes	No	Phage_DB	42942	Staphylococcus phage phiSLT, complete genome	Phage	NA	NA			0
NC_002666	Yes	No	Phage_DB	35538	Lactococcus prophage bIL285, complete genome	Phage	NA	NA			0
NC_002667	Yes	No	Phage_DB	41834	Lactococcus prophage bIL286, complete genome	Phage	NA	NA			0
NC_002668	Yes	No	Phage_DB	36949	Lactococcus prophage bIL309, complete genome	Phage	NA	NA			0
NC_002669	Yes	No	Phage_DB	14957	Lactococcus prophage bIL310, complete genome	Phage	NA	NA			0
NC_002670	Yes	No	Phage_DB	14510	Lactococcus prophage bIL311, complete genome	Phage	NA	NA			0
NC_002671	Yes	No	Phage_DB	15179	Lactococcus prophage bIL312, complete genome	Phage	NA	NA			0
NC_002679	Yes	Yes	Plasmid_DB	351911	Mesorhizobium_japonicum_MAFF_303099_plasmid_pMLa,_complete	Plasmid	Plasmid	NA			0
NC_002682	Yes	Yes	Plasmid_DB	208315	Mesorhizobium_japonicum_MAFF_303099_plasmid_pMLb,_complete	Plasmid	Plasmid	NA			0
NC_002700	Yes	No	Phage_DB	4268	Acinetobacter phage AP205, complete genome	Phage	NA	NA			0
NC_002703	Yes	No	Phage_DB	38347	Lactococcus phage Tuc2009, complete genome	Phage	NA	NA			0
NC_002730	Yes	No	Phage_DB	38297	Enterobacteria phage HK620, complete genome	Phage	NA	NA			0
NC_002747	Yes	No	Phage_DB	37667	Lactococcus phage TP901-1, complete genome	Phage	NA	NA			0
NC_002774	Yes	Yes	Plasmid_DB	25107	Staphylococcus_aureus_subsp._aureus_Mu50_plasmid_VRSAp,_complete	Plasmid	Plasmid	NA			0
NC_002796	Yes	No	Phage_DB	40003	Lactococcus phage BK5-T, complete genome	Phage	NA	NA			0
NC_003037	Yes	Yes	Plasmid_DB	1354226	Sinorhizobium_meliloti_1021_plasmid_pSymA,_complete_sequence.	Plasmid	Plasmid	NA			0
NC_003042	Yes	Yes	Plasmid_DB	54310	Clostridium_perfringens_str._13_plasmid_pCP13,_complete_sequence.	Plasmid	Plasmid	NA			0
NC_003050	Yes	No	Phage_DB	40248	Streptococcus pneumoniae bacteriophage MM1 complete genome	Phage	NA	NA			0
NC_003064	Yes	Yes	Plasmid_DB	542868	Agrobacterium_fabrum_str._C58_plasmid_At,_complete_sequence.	Plasmid	Plasmid	NA			0
NC_003065	Yes	Yes	Plasmid_DB	214233	Agrobacterium_fabrum_str._C58_plasmid_Ti,_complete_sequence.	Plasmid	Plasmid	NA			0
NC_003078	Yes	Yes	Plasmid_DB	1683333	Sinorhizobium_meliloti_1021_plasmid_pSymB,_complete_sequence.	Plasmid	Plasmid	NA			0
NC_003080	Yes	Yes	Plasmid_DB	14323	Corynebacterium_jeikeium_K411_plasmid_pKW4,_complete_sequence.	Plasmid	Plasmid	NA			0
NC_003085	Yes	No	Phage_DB	49534	Myxococcus phage Mx8, complete genome	Phage	NA	NA			0
NC_003131	Yes	Yes	Plasmid_DB	70305	Yersinia_pestis_CO92_plasmid_pCD1,_complete_sequence.	Plasmid	Plasmid	NA			0.029	pMT1
NC_003132	Yes	Yes	Plasmid_DB	9612	Yersinia_pestis_CO92_plasmid_pPCP1,_complete_sequence.	Plasmid	Plasmid	NA			0.222	pMT1
NC_003134	Yes	Yes	Plasmid_DB	96210	Yersinia_pestis_CO92_plasmid_pMT1,_complete_sequence.	pMT1 group	Phage	NA	pMT1 group	High	0.927	pMT1
NC_003140	Yes	Yes	Plasmid_DB	24653	Staphylococcus_aureus_subsp._aureus_N315_plasmid_pN315,_complete	Plasmid	Plasmid	NA			0
NC_003216	Yes	No	Phage_DB	40834	Listeria phage A118, complete genome	Phage	NA	NA			0
NC_003240	Yes	Yes	Plasmid_DB	186614	Nostoc_sp._PCC_7120_=_FACHB-418_plasmid_pCC7120beta,_complete	Plasmid	Plasmid	NA			0
NC_003241	Yes	Yes	Plasmid_DB	5584	Nostoc_sp._PCC_7120_=_FACHB-418_plasmid_pCC7120zeta,_complete	Plasmid	NA	NA			0
NC_003267	Yes	Yes	Plasmid_DB	101965	Nostoc_sp._PCC_7120_=_FACHB-418_plasmid_pCC7120gamma,_complete	Plasmid	Plasmid	NA			0
NC_003270	Yes	Yes	Plasmid_DB	40340	Nostoc_sp._PCC_7120_=_FACHB-418_plasmid_pCC7120epsilon,_complete	Plasmid	Plasmid	NA			0
NC_003273	Yes	Yes	Plasmid_DB	55414	Nostoc_sp._PCC_7120_=_FACHB-418_plasmid_pCC7120delta,_complete	Plasmid	Plasmid	NA			0
NC_003276	Yes	Yes	Plasmid_DB	408101	Nostoc_sp._PCC_7120_=_FACHB-418_plasmid_pCC7120alpha,_complete	Plasmid	Plasmid	NA			0
NC_003277	Yes	Yes	Plasmid_DB	93933	Salmonella_enterica_subsp._enterica_serovar_Typhimurium_str._LT2	Plasmid	Plasmid	NA			0
NC_003278	Yes	No	Phage_DB	35580	Pseudomonas phage phiCTX, complete genome	Phage	NA	NA			0
NC_003287	Yes	No	Phage_DB	6407	Enterobacteria phage M13, complete genome	Phage	NA	NA			0
NC_003288	Yes	No	Phage_DB	43081	Staphylococcus phage phiETA, complete genome	Phage	NA	NA			0
NC_003291	Yes	No	Phage_DB	37618	Bacteriophage PSA complete genome	Phage	NA	NA			0
NC_003296	Yes	Yes	Plasmid_DB	2094509	Ralstonia_solanacearum_GMI1000_plasmid_pGMI1000MP,_complete	Plasmid	Plasmid	NA			0
NC_003309	Yes	No	Phage_DB	53373	Burkholderia phage phiE125, complete genome	Phage	NA	NA			0
NC_003313	Yes	No	Phage_DB	33106	Vibrio phage K139, complete genome	Phage	NA	NA			0
NC_003315	Yes	No	Phage_DB	31508	Haemophilus phage HP2, complete genome	Phage	NA	NA			0
NC_003324	Yes	No	Phage_DB	57416	Sinorhizobium phage PBC5, complete genome	Phage	NA	NA			0
NC_003327	Yes	No	Phage_DB	6882	Vibrio phage VSK, complete genome	Phage	NA	NA			0
NC_003356	Yes	No	Phage_DB	42575	Enterobacteria phage phiP27, complete genome	Phage	NA	NA			0
NC_003383	Yes	Yes	Plasmid_DB	81905	Listeria_innocua_Clip11262_plasmid_pLI100,_complete_sequence.	Plasmid	Plasmid	NA			0
NC_003384	Yes	Yes	Plasmid_DB	218160	Salmonella_enterica_subsp._enterica_serovar_Typhi_str._CT18_plasmid	Plasmid	Plasmid	NA			0
NC_003385	Yes	Yes	Plasmid_DB	106516	Salmonella_enterica_subsp._enterica_serovar_Typhi_str._CT18_plasmid	SSU5_pHCM2 group	Phage	NA	SSU5_pHCM2 group	High	0.698	SSU5_pHCM2
NC_003387	Yes	No	Phage_DB	52797	Mycobacterium phage TM4, complete genome	Phage	NA	NA			0
NC_003390	Yes	No	Phage_DB	46675	Synechococcus phage P60, complete genome	Phage	NA	NA			0
NC_003438	Yes	No	Phage_DB	4421	Spiroplasma phage 4, complete genome	Phage	NA	NA			0
NC_003444	Yes	No	Phage_DB	37074	Enterobacteria phage SfV, complete genome	Phage	NA	NA			0
NC_003460	Yes	No	Phage_DB	5804	Propionibacterium phage B5, complete genome	Phage	NA	NA			0
NC_003524	Yes	No	Phage_DB	33507	Clostridium phage phi3626, complete genome	IEBH-Waukesha community	NA	NA			0
NC_003793	Yes	No	Phage_DB	7768	Spiroplasma phage 1-C74, complete genome	Phage	NA	NA			0
NC_003907	Yes	No	Phage_DB	46012	Vibrio phage VpV262, complete genome	Phage	NA	NA			0
NC_003921	Yes	Yes	Plasmid_DB	33700	Xanthomonas_citri_pv._citri_str._306_plasmid_pXAC33,_complete	Plasmid	Plasmid	NA			0
NC_003922	Yes	Yes	Plasmid_DB	64920	Xanthomonas_citri_pv._citri_str._306_plasmid_pXAC64,_complete	Plasmid	Plasmid	NA			0
NC_004041	No	Yes	Plasmid_DB	371254		Plasmid	Plasmid	NA			0
NC_004066	Yes	No	Phage_DB	36798	Lactococcus phage ul36, complete genome	Phage	NA	NA			0
NC_004112	Yes	No	Phage_DB	43411	Lactobacillus phage A2, complete genome	Phage	NA	NA			0
NC_004165	Yes	No	Phage_DB	18630	Bacillus phage B103, complete genome	Phage	NA	NA			0
NC_004166	Yes	No	Phage_DB	44010	Bacteriophage SPP1 complete nucleotide sequence	Phage	NA	NA			0
NC_004252	Yes	Yes	Plasmid_DB	10073	Bifidobacterium_longum_DJO10A_plasmid_pDOJH10L,_complete_sequence.	Plasmid	Plasmid	NA			0
NC_004253	Yes	Yes	Plasmid_DB	3661	Bifidobacterium_longum_DJO10A_plasmid_pDOJH10S,_complete_sequence.	Plasmid	Plasmid	NA			0
NC_004301	Yes	No	Phage_DB	4276	Bacteriophage SP genomic RNA	Phage	NA	NA			0
NC_004302	Yes	No	Phage_DB	33350	Bacteriophage r1t integrase, repressor protein rro, dUTPase, holin and lysin genes, complete cds	Phage	NA	NA			0
NC_004303	Yes	No	Phage_DB	43075	Streptococcus phage O1205, complete genome	Phage	NA	NA			0
NC_004305	Yes	No	Phage_DB	42259	Lactobacillus phage phig1e, complete genome	Phage	NA	NA			0
NC_004306	Yes	No	Phage_DB	6340	Vibrio phage fs1, complete genome	Phage	NA	NA			0
NC_004313	Yes	No	Phage_DB	40149	Salmonella phage ST64B, complete genome	Phage	NA	NA			0
NC_004319	Yes	Yes	Plasmid_DB	23743	Corynebacterium_efficiens_YS-314_plasmid_pCE2,_complete_sequence.	Plasmid	Plasmid	NA			0
NC_004320	Yes	Yes	Plasmid_DB	48672	Corynebacterium_efficiens_YS-314_plasmid_pCE3,_complete_sequence.	Plasmid	Plasmid	NA			0
NC_004333	Yes	No	Phage_DB	48247	Burkholderia phage Bcep781, complete genome	Phage	NA	NA			0
NC_004348	Yes	No	Phage_DB	40679	Enterobacteria phage ST64T, complete genome	Phage	NA	NA			0
NC_004349	No	Yes	Plasmid_DB	161613		Plasmid	Plasmid	NA			0
NC_004456	Yes	No	Phage_DB	43198	Vibrio phage VHML, complete genome	VP882 community	NA	NA			0
NC_004462	Yes	No	Phage_DB	19604	Thermus thermophilus phage IN93, complete genome	Phage	NA	NA			0
NC_004554	Yes	Yes	Plasmid_DB	1346	Xylella_fastidiosa_Temecula1_plasmid_pXFPD1.3,_complete_sequence.	Plasmid	NA	NA			0
NC_004555	Yes	Yes	Plasmid_DB	2399	Buchnera_aphidicola_str._Bp_(Baizongia_pistaciae)_plasmid_pBBp1,	Plasmid	Plasmid	NA			0
NC_004565	Yes	Yes	Plasmid_DB	74082	Clostridium_tetani_E88_plasmid_pE88,_complete_sequence.	Plasmid	NA	NA			0
NC_004604	Yes	Yes	Plasmid_DB	53865	Bacillus_megaterium_QM_B1551_plasmid_pBM400,_complete_sequence.	Plasmid	Plasmid	NA			0
NC_004615	Yes	No	Phage_DB	43604	Staphylococcus phage 11, complete genome	Phage	NA	NA			0
NC_004616	Yes	No	Phage_DB	44970	Staphylococcus prophage phi 12, complete genome	Phage	NA	NA			0
NC_004617	Yes	No	Phage_DB	42722	Staphylococcus prophage phi 13, complete genome	Phage	NA	NA			0
NC_004629	Yes	No	Phage_DB	280334	Pseudomonas phage phiKZ, complete genome	Phage	NA	NA			0
NC_004632	Yes	Yes	Plasmid_DB	67473	Pseudomonas_syringae_pv._tomato_str._DC3000_plasmid_pDC3000B,	Plasmid	Plasmid	NA			0
NC_004633	Yes	Yes	Plasmid_DB	73661	Pseudomonas_syringae_pv._tomato_str._DC3000_plasmid_pDC3000A,	Plasmid	Plasmid	NA			0
NC_004664	Yes	No	Phage_DB	41831	Streptomyces phage phiBT1, complete genome	Phage	NA	NA			0
NC_004665	Yes	No	Phage_DB	37359	Pseudomonas phage gh-1, complete genome	Phage	NA	NA			0
NC_004669	Yes	Yes	Plasmid_DB	66320	Enterococcus_faecalis_V583_plasmid_pTEF1,_complete_sequence.	Plasmid	Plasmid	NA			0
NC_004670	Yes	Yes	Plasmid_DB	17963	Enterococcus_faecalis_V583_plasmid_pTEF3,_complete_sequence.	Plasmid	Plasmid	NA			0
NC_004671	Yes	Yes	Plasmid_DB	57660	Enterococcus_faecalis_V583_plasmid_pTEF2,_complete_sequence.	Plasmid	Plasmid	NA			0
NC_004678	Yes	No	Phage_DB	16784	Staphylococcus phage 44AHJD, complete genome	Phage	NA	NA			0
NC_004679	Yes	No	Phage_DB	18227	Staphylococcus phage phiP68, complete genome	Phage	NA	NA			0
NC_004680	Yes	No	Phage_DB	59471	Mycobacterium phage Che8, complete genome	Phage	NA	NA			0
NC_004681	Yes	No	Phage_DB	75931	Mycobacterium phage Cjw1, complete genome	Phage	NA	NA			0
NC_004682	Yes	No	Phage_DB	50913	Mycobacterium virus Bxz2, complete genome	Phage	NA	NA			0
NC_004683	Yes	No	Phage_DB	57050	Mycobacterium phage Che9c, complete genome	Phage	NA	NA			0
NC_004684	Yes	No	Phage_DB	67480	Mycobacterium phage Rosebush, complete genome	Phage	NA	NA			0
NC_004685	Yes	No	Phage_DB	69777	Mycobacterium phage Corndog, complete genome	Phage	NA	NA			0
NC_004687	Yes	No	Phage_DB	156102	Mycobacterium phage Bxz1, complete genome	Phage	NA	NA			0
NC_004688	Yes	No	Phage_DB	110865	Mycobacterium phage Omega, complete genome	Phage	NA	NA			0
NC_004689	Yes	No	Phage_DB	70797	Mycobacterium phage Barnyard, complete genome	Phage	NA	NA			0
NC_004703	Yes	Yes	Plasmid_DB	33038	Bacteroides_thetaiotaomicron_VPI-5482_plasmid_p5482,_complete	Plasmid	Plasmid	NA			0
NC_004704	Yes	Yes	Plasmid_DB	37319	Coxiella_burnetii_RSA_493_plasmid_pQpH1,_complete_sequence.	Plasmid	Plasmid	NA			0
NC_004719	Yes	Yes	Plasmid_DB	94287	Streptomyces_avermitilis_MA-4680_=_NBRC_14893_plasmid_SAP1,	Plasmid	Plasmid	NA			0
NC_004720	Yes	Yes	Plasmid_DB	7966	Chlamydia_caviae_GPIC_plasmid_pCpGP1,_complete_sequence.	Plasmid	NA	NA			0
NC_004721	Yes	Yes	Plasmid_DB	15274	Bacillus_cereus_ATCC_14579_plasmid_pBClin15,_complete_sequence.	phiGIL16c community	Phage	NA			0
NC_004735	Yes	No	Phage_DB	129908	Rhodothermus phage RM378, complete genome	Phage	NA	NA			0
NC_004736	Yes	No	Phage_DB	7542	Vibrio phage VGJphi, complete genome	Phage	NA	NA			0
NC_004745	Yes	No	Phage_DB	30728	Yersinia phage L-413C, complete genome	Phage	NA	NA			0
NC_004746	Yes	No	Phage_DB	36596	Lactococcus phage 4268, complete genome	Phage	NA	NA			0
NC_004775	Yes	No	Phage_DB	39672	Enterobacteria phage epsilon15, complete genome	Phage	NA	NA			0
NC_004777	Yes	No	Phage_DB	37555	Yersinia pestis phage phiA1122, complete genome	Phage	NA	NA			0
NC_004813	Yes	No	Phage_DB	57930	Enterobacteria phage BP-4795, complete genome	Phage	NA	NA			0
NC_004814	Yes	No	Phage_DB	16687	Streptococcus phage C1, complete genome	Phage	NA	NA			0
NC_004827	Yes	No	Phage_DB	43033	Bacteriophage Aaphi23, complete genome	Phage	NA	NA			0
NC_004831	Yes	No	Phage_DB	43769	Enterobacteria phage SP6, complete genome	Phage	NA	NA			0
NC_004838	Yes	Yes	Plasmid_DB	100990	Yersinia_pestis_KIM10+_plasmid_pMT-1,_complete_sequence.	pMT1 group	Phage	NA	pMT1 group	High	0.882	pMT1
NC_004851	Yes	Yes	Plasmid_DB	221618	Shigella_flexneri_2a_str._301_plasmid_pCP301,_complete_sequence.	Plasmid	Plasmid	NA			0.004	pMT1
NC_004902	Yes	No	Phage_DB	44373	Xanthomonas phage Xp10, complete genome	Phage	NA	NA			0
NC_004913	Yes	No	Phage_DB	59866	Stx1 converting phage DNA, complete genome	Phage	NA	NA			0
NC_004914	Yes	No	Phage_DB	62706	Stx2 converting phage II DNA, complete genome	Phage	NA	NA			0
NC_004923	Yes	Yes	Plasmid_DB	5424	Aeromonas_salmonicida_subsp._salmonicida_A449_plasmid_pAsa1,	Plasmid	Plasmid	NA			0
NC_004924	Yes	Yes	Plasmid_DB	5616	Aeromonas_salmonicida_subsp._salmonicida_A449_plasmid_pAsa3,	Plasmid	Plasmid	NA			0
NC_004925	Yes	Yes	Plasmid_DB	5247	Aeromonas_salmonicida_subsp._salmonicida_A449_plasmid_pAsa2,	Plasmid	Plasmid	NA			0
NC_004928	Yes	No	Phage_DB	167560	Enterobacteria phage RB69, complete genome	Phage	NA	NA			0
NC_004943	Yes	Yes	Plasmid_DB	3626	Bifidobacterium_longum_NCC2705_plasmid_pBLO1,_complete_sequence.	Plasmid	Plasmid	NA			0
NC_004996	Yes	No	Phage_DB	34692	Streptococcus phage SM1, complete genome	Phage	NA	NA			0
NC_005003	Yes	Yes	Plasmid_DB	6585	Staphylococcus_epidermidis_ATCC_12228_plasmid_pSE-12228-06,	Plasmid	Plasmid	NA			0
NC_005004	Yes	Yes	Plasmid_DB	24365	Staphylococcus_epidermidis_ATCC_12228_plasmid_pSE-12228-05,	Plasmid	Plasmid	NA			0
NC_005005	Yes	Yes	Plasmid_DB	17261	Staphylococcus_epidermidis_ATCC_12228_plasmid_pSE-12228-04,	Plasmid	Plasmid	NA			0
NC_005006	Yes	Yes	Plasmid_DB	8007	Staphylococcus_epidermidis_ATCC_12228_plasmid_pSE-12228-03,	Plasmid	Plasmid	NA			0
NC_005007	Yes	Yes	Plasmid_DB	4679	Staphylococcus_epidermidis_ATCC_12228_plasmid_pSE-12228-02,	Plasmid	Plasmid	NA			0
NC_005008	Yes	Yes	Plasmid_DB	4439	Staphylococcus_epidermidis_ATCC_12228_plasmid_pSE-12228-01,	Plasmid	Plasmid	NA			0
NC_005045	Yes	No	Phage_DB	42519	Pseudomonas phage phiKMV, complete genome	Phage	NA	NA			0
NC_005056	Yes	No	Phage_DB	32684	Escherichia phage Wphi, complete genome	Phage	NA	NA			0
NC_005066	Yes	No	Phage_DB	164018	Enterobacteria phage RB49, complete genome	Phage	NA	NA			0
NC_005069	Yes	No	Phage_DB	46339	Yersinia phage PY54, complete genome	N15 community	NA	NA			0
NC_005083	Yes	No	Phage_DB	244834	Vibrio phage KVP40, complete genome	Phage	NA	NA			0
NC_005091	Yes	No	Phage_DB	57455	Burkholderia phage BcepNazgul, complete genome	Phage	NA	NA			0
NC_005128	Yes	Yes	Plasmid_DB	48508	Vibrio_vulnificus_YJ016_plasmid_pYJ016,_complete_sequence.	Plasmid	Plasmid	NA			0
NC_005131	Yes	No	Phage_DB	7118	Ralstonia phage p12J, complete genome	Phage	NA	NA			0
NC_005135	Yes	No	Phage_DB	173591	Aeromonas phage 44RR2.8t, complete genome	Phage	NA	NA			0
NC_005178	Yes	No	Phage_DB	37611	Bacteriophage D3112, complete genome	Phage	NA	NA			0
NC_005229	Yes	Yes	Plasmid_DB	119895	Synechocystis_sp._PCC_6803_plasmid_pSYSM,_complete_sequence.	Plasmid	NA	NA			0
NC_005230	Yes	Yes	Plasmid_DB	103307	Synechocystis_sp._PCC_6803_plasmid_pSYSA,_complete_sequence.	Plasmid	NA	NA			0
NC_005231	Yes	Yes	Plasmid_DB	44343	Synechocystis_sp._PCC_6803_plasmid_pSYSG,_complete_sequence.	Plasmid	Plasmid	NA			0
NC_005232	Yes	Yes	Plasmid_DB	106004	Synechocystis_sp._PCC_6803_plasmid_pSYSX,_complete_sequence.	Plasmid	Plasmid	NA			0
NC_005241	Yes	Yes	Plasmid_DB	452156	Cupriavidus_necator_H16_megaplasmid_pHG1,_complete_sequence.	Plasmid	Plasmid	NA			0
NC_005244	Yes	Yes	Plasmid_DB	101858	Pseudomonas_putida_ND6_plasmid_pND6-1,_complete_sequence.	Plasmid	Plasmid	NA			0
NC_005258	Yes	No	Phage_DB	14935	Bacillus phage Bam35c, complete genome	phiGIL16c community	NA	NA			0
NC_005259	Yes	No	Phage_DB	68999	Mycobacterium phage PG1, complete genome	Phage	NA	NA			0
NC_005260	Yes	No	Phage_DB	233234	Aeromonas phage Aeh1, complete genome	Phage	NA	NA			0
NC_005263	Yes	No	Phage_DB	48177	Burkholderia phage Bcep1, complete genome	Phage	NA	NA			0
NC_005282	Yes	No	Phage_DB	86155	Enterobacteria phage Felix 01, complete genome	Phage	NA	NA			0
NC_005284	Yes	No	Phage_DB	54865	Bacteriophage phi1026b, complete genome	Phage	NA	NA			0
NC_005294	Yes	No	Phage_DB	42935	Streptococcus prophage EJ-1, complete genome	Phage	NA	NA			0
NC_005297	Yes	Yes	Plasmid_DB	8427	Rhodopseudomonas_palustris_CGA009_plasmid_pRPA,_complete_sequence.	Plasmid	Plasmid	NA			0
NC_005340	Yes	No	Phage_DB	30636	Enterobacteria phage PsP3, complete genome	Phage	NA	NA			0
NC_005342	Yes	No	Phage_DB	48024	Burkholderia phage Bcep43, complete genome	Phage	NA	NA			0
NC_005344	Yes	No	Phage_DB	39043	Enterobacteria phage Sf6, complete genome	Phage	NA	NA			0
NC_005345	Yes	No	Phage_DB	49220	Streptomyces phage VWB, complete genome	Phage	NA	NA			0
NC_005354	Yes	No	Phage_DB	38384	Lactobacillus prophage Lj928, complete genome	Phage	NA	NA			0
NC_005355	Yes	No	Phage_DB	40190	Lactobacillus prophage Lj965, complete genome	Phage	NA	NA			0
NC_005356	Yes	No	Phage_DB	41708	Staphylococcus phage 77, complete genome	Phage	NA	NA			0
NC_005357	Yes	No	Phage_DB	42493	Bordetella phage BPP-1, complete genome	Phage	NA	NA			0
NC_005707	Yes	Yes	Plasmid_DB	208369	Bacillus_cereus_ATCC_10987_plasmid_pBc10987,_complete_sequence.	Plasmid	Plasmid	NA			0
NC_005813	Yes	Yes	Plasmid_DB	70159	Yersinia_pestis_biovar_Microtus_str._91001_plasmid_pCD1,_complete	Plasmid	Plasmid	NA			0.028	pMT1
NC_005814	Yes	Yes	Plasmid_DB	21742	Yersinia_pestis_biovar_Microtus_str._91001_plasmid_pCRY,_complete	Plasmid	Plasmid	NA			0
NC_005815	Yes	Yes	Plasmid_DB	106642	Yersinia_pestis_biovar_Microtus_str._91001_plasmid_pMT1,_complete	pMT1 group	Phage	NA	pMT1 group	High	0.815	pMT1
NC_005816	Yes	Yes	Plasmid_DB	9609	Yersinia_pestis_biovar_Microtus_str._91001_plasmid_pPCP1,_complete	Plasmid	Plasmid	NA			0.222	pMT1
NC_005822	Yes	No	Phage_DB	32172	Lactococcus phage phiLC3, complete genome	Phage	NA	NA			0
NC_005833	Yes	No	Phage_DB	48836	Enterobacteria phage T1, complete genome	Phage	NA	NA			0
NC_005838	Yes	Yes	Plasmid_DB	232605	Thermus_thermophilus_HB27_plasmid_pTT27,_complete_sequence.	Plasmid	Plasmid	NA			0
NC_005841	Yes	No	Phage_DB	41391	Enterobacteria phage ST104 DNA, complete genome	Phage	NA	NA			0
NC_005856	Yes	No	Phage_DB	94800	Enterobacteria phage P1, complete genome	P1_1 subgroup	NA	NA	P1_1 subgroup	High	0.636	P11
NC_005857	Yes	No	Phage_DB	51601	Klebsiella phage phiKO2, complete genome	N15 group	NA	NA	N15 group	High	0.587	N15
NC_005859	Yes	No	Phage_DB	121750	Enterobacteria phage T5, complete genome	Phage	NA	NA			0
NC_005863	Yes	Yes	Plasmid_DB	202301	Desulfovibrio_vulgaris_str._Hildenborough_plasmid_pDV,_complete	Plasmid	NA	NA			0
NC_005871	Yes	Yes	Plasmid_DB	80033	Photobacterium_profundum_SS9_plasmid_pPBPR1,_complete_sequence.	Plasmid	Plasmid	NA			0
NC_005879	Yes	No	Phage_DB	39853	Vibrio phage VP2, complete genome	Phage	NA	NA			0
NC_005880	Yes	No	Phage_DB	148317	Staphylococcus phage K, complete genome	Phage	NA	NA			0
NC_005882	Yes	No	Phage_DB	36748	Burkholderia cenocepacia phage BcepMu, complete genome	Phage	NA	NA			0
NC_005884	Yes	No	Phage_DB	43783	Pseudomonas phage PaP2, complete genome	Phage	NA	NA			0
NC_005885	Yes	No	Phage_DB	58638	Actinoplanes phage phiAsp2, complete genome	Phage	NA	NA			0
NC_005886	Yes	No	Phage_DB	47399	Burkholderia cenocepacia phage BcepB1A, complete genome	Phage	NA	NA			0
NC_005887	Yes	No	Phage_DB	42415	Burkholderia phage BcepC6B, complete genome	Phage	NA	NA			0
NC_005891	Yes	No	Phage_DB	39786	Vibrio phage VP5, complete genome	Phage	NA	NA			0
NC_005893	Yes	No	Phage_DB	39166	Lactobacillus phage phiAT3, complete genome	Phage	NA	NA			0
NC_005916	Yes	Yes	Plasmid_DB	174155	Mycobacterium_ulcerans_Agy99_plasmid_pMUM001,_complete_sequence.	Plasmid	Plasmid	NA			0
NC_005948	Yes	No	Phage_DB	7965	Vibrio phage Vf33, complete genome	Phage	NA	NA			0
NC_005949	Yes	No	Phage_DB	7965	Vibrio phage Vf12 DNA, complete genome	Phage	NA	NA			0
NC_005951	Yes	Yes	Plasmid_DB	20652	Staphylococcus_aureus_subsp._aureus_MSSA476_plasmid_pSAS,_complete	Plasmid	Plasmid	NA			0
NC_005964	Yes	No	Phage_DB	18855	Mycoplasma phage phiMFV1, complete genome	Phage	NA	NA			0
NC_006128	No	Yes	Plasmid_DB	27108		Plasmid	Plasmid	NA			0
NC_006129	No	Yes	Plasmid_DB	55560		Plasmid	Plasmid	NA			0
NC_006139	Yes	Yes	Plasmid_DB	121587	Desulfotalea_psychrophila_LSv54_plasmid_large,_complete_sequence.	Plasmid	Plasmid	NA			0
NC_006140	Yes	Yes	Plasmid_DB	14664	Desulfotalea_psychrophila_LSv54_plasmid_small,_complete_sequence.	Plasmid	Plasmid	NA			0
NC_006153	Yes	Yes	Plasmid_DB	68525	Yersinia_pseudotuberculosis_IP_32953_plasmid_pYV,_complete	Plasmid	Plasmid	NA			0
NC_006154	Yes	Yes	Plasmid_DB	27702	Yersinia_pseudotuberculosis_IP_32953_plasmid_pYptb32953,_complete	Plasmid	Plasmid	NA			0
NC_006294	Yes	No	Phage_DB	7107	Vibrio phage KSF-1phi, complete genome	Phage	NA	NA			0
NC_006297	Yes	Yes	Plasmid_DB	33716	Bacteroides_fragilis_YCH46_plasmid_pBFY46,_complete_sequence.	Plasmid	Plasmid	NA			0
NC_006298	Yes	No	Plasmid_DB	5178	Histophilus_somni_129PT_plasmid_pHS129,_complete_sequence.	Plasmid	NA	NA			0
NC_006356	Yes	No	Phage_DB	36012	Flavobacterium phage 11b, complete genome	Phage	NA	NA			0
NC_006362	Yes	Yes	Plasmid_DB	184026	Nocardia_farcinica_IFM_10152_plasmid_pNF1,_complete_sequence.	Plasmid	Plasmid	NA			0
NC_006363	Yes	Yes	Plasmid_DB	87093	Nocardia_farcinica_IFM_10152_plasmid_pNF2,_complete_sequence.	Plasmid	Plasmid	NA			0
NC_006365	Yes	Yes	Plasmid_DB	131885	Legionella_pneumophila_str._Paris_plasmid_pLPP,_complete_sequence.	Plasmid	Plasmid	NA			0
NC_006366	Yes	Yes	Plasmid_DB	59832	Legionella_pneumophila_str._Lens_plasmid_pLPL,_complete_sequence.	Plasmid	Plasmid	NA			0
NC_006375	Yes	Yes	Plasmid_DB	1917	Lactobacillus_plantarum_WCFS1_plasmid_pWCFS101,_complete_sequence.	Plasmid	Plasmid	NA			0
NC_006376	Yes	Yes	Plasmid_DB	2365	Lactobacillus_plantarum_WCFS1_plasmid_pWCFS102,_complete_sequence.	Plasmid	NA	NA			0
NC_006377	Yes	Yes	Plasmid_DB	36069	Lactobacillus_plantarum_WCFS1_plasmid_pWCFS103,_complete_sequence.	Plasmid	Plasmid	NA			0
NC_006389	Yes	No	Plasmid_DB	33303	Haloarcula_marismortui_ATCC_43049_plasmid_pNG100,_complete	Plasmid	NA	NA			0
NC_006390	Yes	No	Plasmid_DB	33452	Haloarcula_marismortui_ATCC_43049_plasmid_pNG200,_complete	Plasmid	NA	NA			0
NC_006391	Yes	No	Plasmid_DB	39521	Haloarcula_marismortui_ATCC_43049_plasmid_pNG300,_complete	Plasmid	NA	NA			0
NC_006392	Yes	No	Plasmid_DB	50060	Haloarcula_marismortui_ATCC_43049_plasmid_pNG400,_complete	Plasmid	NA	NA			0
NC_006393	Yes	No	Plasmid_DB	132678	Haloarcula_marismortui_ATCC_43049_plasmid_pNG500,_complete	Plasmid	NA	NA			0
NC_006394	Yes	No	Plasmid_DB	155300	Haloarcula_marismortui_ATCC_43049_plasmid_pNG600,_complete	Plasmid	NA	NA			0
NC_006395	Yes	No	Plasmid_DB	410554	Haloarcula_marismortui_ATCC_43049_plasmid_pNG700,_complete	Plasmid	NA	NA			0
NC_006462	Yes	Yes	Plasmid_DB	256992	Thermus_thermophilus_HB8_plasmid_pTT27,_complete_sequence.	Plasmid	Plasmid	NA			0
NC_006463	Yes	Yes	Plasmid_DB	9322	Thermus_thermophilus_HB8_plasmid_pTT8,_complete_sequence.	Plasmid	Plasmid	NA			0
NC_006509	Yes	Yes	Plasmid_DB	47890	Geobacillus_kaustophilus_HTA426_plasmid_pHTA426,_complete_sequence.	Plasmid	Plasmid	NA			0
NC_006529	Yes	Yes	Plasmid_DB	20417	Lactobacillus_salivarius_UCC118_plasmid_pSF118-20,_complete	Plasmid	Plasmid	NA			0
NC_006530	Yes	Yes	Plasmid_DB	44013	Lactobacillus_salivarius_UCC118_plasmid_pSF118-44,_complete	Plasmid	Plasmid	NA			0
NC_006548	Yes	No	Phage_DB	38439	Pseudomonas phage B3, complete genome	Phage	NA	NA			0
NC_006552	Yes	No	Phage_DB	65195	Pseudomonas phage F116, complete genome	F116 community	NA	NA			0
NC_006557	Yes	No	Phage_DB	41092	Bacillus phage BCJA1c, complete genome	Phage	NA	NA			0
NC_006565	Yes	No	Phage_DB	131522	Lactobacillus phage LP65, complete genome	Phage	NA	NA			0
NC_006569	Yes	Yes	Plasmid_DB	491611	Ruegeria_pomeroyi_DSS-3_megaplasmid,_complete_sequence.	Plasmid	NA	NA			0
NC_006578	Yes	Yes	Plasmid_DB	77112	[Bacillus_thuringiensis]_serovar_konkukian_str._97-27_plasmid	Plasmid	Plasmid	NA			0
NC_006625	Yes	Yes	Plasmid_DB	224152	Klebsiella_pneumoniae_subsp._pneumoniae_NTUH-K2044_plasmid_pK2044,	Plasmid	Plasmid	NA			0
NC_006629	Yes	Yes	Plasmid_DB	4440	Staphylococcus_aureus_subsp._aureus_COL_plasmid_pT181,_complete	Plasmid	Plasmid	NA			0
NC_006663	Yes	Yes	Plasmid_DB	27310	Staphylococcus_epidermidis_RP62A_plasmid_pSERP,_complete_sequence.	Plasmid	Plasmid	NA			0
NC_006672	Yes	Yes	Plasmid_DB	163186	Gluconobacter_oxydans_621H_plasmid_pGOX1,_complete_sequence.	Plasmid	Plasmid	NA			0
NC_006673	Yes	Yes	Plasmid_DB	26568	Gluconobacter_oxydans_621H_plasmid_pGOX2,_complete_sequence.	Plasmid	Plasmid	NA			0
NC_006674	Yes	Yes	Plasmid_DB	14547	Gluconobacter_oxydans_621H_plasmid_pGOX3,_complete_sequence.	Plasmid	Plasmid	NA			0
NC_006675	Yes	Yes	Plasmid_DB	13223	Gluconobacter_oxydans_621H_plasmid_pGOX4,_complete_sequence.	Plasmid	Plasmid	NA			0
NC_006676	Yes	Yes	Plasmid_DB	2687	Gluconobacter_oxydans_621H_plasmid_pGOX5,_complete_sequence.	Plasmid	Plasmid	NA			0
NC_006820	Yes	No	Phage_DB	196280	Synechococcus phage S-PM2, complete genome	Phage	NA	NA			0
NC_006823	Yes	Yes	Plasmid_DB	207355	Aromatoleum_aromaticum_EbN1_plasmid_1,_complete_sequence.	Plasmid	Plasmid	NA			0
NC_006824	Yes	Yes	Plasmid_DB	223670	Aromatoleum_aromaticum_EbN1_plasmid_2,_complete_sequence.	Plasmid	Plasmid	NA			0
NC_006842	Yes	Yes	Plasmid_DB	45849	Aliivibrio_fischeri_ES114_plasmid_pES100,_complete_sequence.	Plasmid	Plasmid	NA			0
NC_006855	Yes	Yes	Plasmid_DB	49558	Salmonella_enterica_subsp._enterica_serovar_Choleraesuis_str.	Plasmid	Plasmid	NA			0
NC_006856	Yes	Yes	Plasmid_DB	138742	Salmonella_enterica_subsp._enterica_serovar_Choleraesuis_str.	Plasmid	Plasmid	NA			0
NC_006873	No	Yes	Plasmid_DB	36560		Plasmid	Plasmid	NA			0
NC_006883	Yes	No	Phage_DB	252401	Prochlorococcus phage P-SSM2, complete genome	Phage	NA	NA			0
NC_006884	Yes	No	Phage_DB	178249	Prochlorococcus phage P-SSM4, complete genome	Phage	NA	NA			0
NC_006936	Yes	No	Phage_DB	36674	Lactobacillus phage phiJL-1, complete genome	Phage	NA	NA			0
NC_006938	Yes	No	Phage_DB	63649	Phage phiJL001, complete genome	Phage	NA	NA			0
NC_006940	Yes	No	Phage_DB	40793	Salmonella phage SS3e, complete genome	Phage	NA	NA			0
NC_006945	Yes	No	Phage_DB	14844	Bacillus phage GIL16c, complete genome	phiGIL16c community	NA	NA			0
NC_006949	Yes	No	Phage_DB	46900	Enterobacteria phage ES18, complete genome	Phage	NA	NA			0
NC_006953	Yes	No	Phage_DB	37966	Listonella phage phiHSIC, complete genome	Phage	NA	NA			0
NC_006969	Yes	Yes	Plasmid_DB	4367	Rhodococcus_opacus_B4_plasmid_pKNR01,_complete_sequence.	Plasmid	Plasmid	NA			0
NC_006970	Yes	Yes	Plasmid_DB	2773	Rhodococcus_opacus_B4_plasmid_pKNR02,_complete_sequence.	Plasmid	Plasmid	NA			0
NC_007019	Yes	No	Phage_DB	34704	Streptococcus phage 2972, complete genome	Phage	NA	NA			0
NC_007021	Yes	No	Phage_DB	130706	Staphylococcus phage Twort, complete genome	Phage	NA	NA			0
NC_007022	Yes	No	Phage_DB	172963	Aeromonas phage 31, complete genome	Phage	NA	NA			0
NC_007023	Yes	No	Phage_DB	180500	Enterobacteria phage RB43, complete genome	Phage	NA	NA			0
NC_007024	Yes	No	Phage_DB	55770	Xanthomonas phage Xp15, complete genome	Phage	NA	NA			0
NC_007045	Yes	No	Phage_DB	15603	Staphylococcus phage PT1028, complete genome	Phage	NA	NA			0
NC_007046	Yes	No	Phage_DB	18199	Staphylococcus phage 66, complete genome	Phage	NA	NA			0
NC_007047	Yes	No	Phage_DB	39620	Staphylococcus phage 187, complete genome	Phage	NA	NA			0
NC_007048	Yes	No	Phage_DB	42732	Staphylococcus phage 69, complete genome	Phage	NA	NA			0
NC_007049	Yes	No	Phage_DB	43883	Staphylococcus phage 53, complete genome	Phage	NA	NA			0
NC_007050	Yes	No	Phage_DB	44283	Staphylococcus phage 85, complete genome	Phage	NA	NA			0
NC_007051	Yes	No	Phage_DB	41318	Staphylococcus phage 2638A, complete genome	Phage	NA	NA			0
NC_007052	Yes	No	Phage_DB	45861	Staphylococcus phage 42e, complete genome	Phage	NA	NA			0
NC_007053	Yes	No	Phage_DB	43095	Staphylococcus phage 3A, complete genome	Phage	NA	NA			0
NC_007054	Yes	No	Phage_DB	44777	Staphylococcus phage 47, complete genome	Phage	NA	NA			0
NC_007055	Yes	No	Phage_DB	43681	Staphylococcus phage 37, complete genome	Phage	NA	NA			0
NC_007056	Yes	No	Phage_DB	45286	Staphylococcus phage EW, complete genome	Phage	NA	NA			0
NC_007057	Yes	No	Phage_DB	43576	Staphylococcus phage 96, complete genome	Phage	NA	NA			0
NC_007058	Yes	No	Phage_DB	43155	Staphylococcus phage ROSA, complete genome	Phage	NA	NA			0
NC_007059	Yes	No	Phage_DB	43114	Staphylococcus phage 71, complete genome	Phage	NA	NA			0
NC_007060	Yes	No	Phage_DB	41902	Staphylococcus phage 55, complete genome	Phage	NA	NA			0
NC_007061	Yes	No	Phage_DB	42802	Staphylococcus phage 29, complete genome	Phage	NA	NA			0
NC_007062	Yes	No	Phage_DB	41690	Staphylococcus phage 52A, complete genome	Phage	NA	NA			0
NC_007063	Yes	No	Phage_DB	43231	Staphylococcus phage 88, complete genome	Phage	NA	NA			0
NC_007064	Yes	No	Phage_DB	42431	Staphylococcus phage 92, complete genome	Phage	NA	NA			0
NC_007065	Yes	No	Phage_DB	43440	Staphylococcus phage X2, complete genome	Phage	NA	NA			0
NC_007066	Yes	No	Phage_DB	138715	Staphylococcus phage G1, complete genome	Phage	NA	NA			0
NC_007103	Yes	Yes	Plasmid_DB	466370	Bacillus_cereus_E33L_plasmid_pE33L466,_complete_sequence.	Plasmid	Plasmid	NA			0
NC_007104	Yes	Yes	Plasmid_DB	5108	Bacillus_cereus_E33L_plasmid_pE33L5,_complete_sequence.	Plasmid	Plasmid	NA			0
NC_007105	Yes	Yes	Plasmid_DB	53501	Bacillus_cereus_E33L_plasmid_pE33L54,_complete_sequence.	Plasmid	Plasmid	NA			0
NC_007106	Yes	Yes	Plasmid_DB	8191	Bacillus_cereus_E33L_plasmid_pE33L8,_complete_sequence.	Plasmid	Plasmid	NA			0
NC_007107	Yes	Yes	Plasmid_DB	9150	Bacillus_cereus_E33L_plasmid_pE33L9,_complete_sequence.	Plasmid	Plasmid	NA			0
NC_007110	Yes	No	Plasmid_DB	62829	Rickettsia_felis_URRWXCal2_plasmid_pRF,_complete_sequence.	Plasmid	NA	NA			0
NC_007111	Yes	No	Plasmid_DB	39263	Rickettsia_felis_URRWXCal2_plasmid_pRFdelta,_complete_sequence.	Plasmid	NA	NA			0
NC_007145	Yes	No	Phage_DB	37639	Burkholderia prophage phi52237, complete genome	Phage	NA	NA			0
NC_007149	Yes	No	Phage_DB	39503	Vibriophage VP4, complete genome	Phage	NA	NA			0
NC_007169	Yes	Yes	Plasmid_DB	2300	Staphylococcus_haemolyticus_JCSC1435_plasmid_pSHaeA,_complete	Plasmid	Plasmid	NA			0
NC_007170	Yes	Yes	Plasmid_DB	2366	Staphylococcus_haemolyticus_JCSC1435_plasmid_pSHaeB,_complete	Plasmid	Plasmid	NA			0
NC_007171	Yes	Yes	Plasmid_DB	8180	Staphylococcus_haemolyticus_JCSC1435_plasmid_pSHaeC,_complete	Plasmid	Plasmid	NA			0
NC_007189	Yes	No	Phage_DB	6907	Stenotrophomonas phage phiSMA9, complete genome	Phage	NA	NA			0
NC_007274	Yes	Yes	Plasmid_DB	131950	Pseudomonas_savastanoi_pv._phaseolicola_1448A_plasmid_large,	Plasmid	Plasmid	NA			0
NC_007275	Yes	Yes	Plasmid_DB	51711	Pseudomonas_savastanoi_pv._phaseolicola_1448A_plasmid_small,	Plasmid	Plasmid	NA			0
NC_007322	Yes	Yes	Plasmid_DB	181677	Bacillus_anthracis_str._'Ames_Ancestor'_plasmid_pXO1,_complete	Plasmid	Plasmid	NA			0
NC_007323	Yes	Yes	Plasmid_DB	94830	Bacillus_anthracis_str._'Ames_Ancestor'_plasmid_pXO2,_complete	Plasmid	Plasmid	NA			0
NC_007336	Yes	No	Plasmid_DB	634917	Cupriavidus_pinatubonensis_JMP134_megaplasmid,_complete_sequence.	Plasmid	NA	NA			0
NC_007337	Yes	No	Plasmid_DB	87688	Cupriavidus_pinatubonensis_JMP134_plasmid_1,_complete_sequence.	Plasmid	NA	NA			0
NC_007349	Yes	No	Plasmid_DB	36358	Methanosarcina_barkeri_str._Fusaro_plasmid_1,_complete_sequence.	Plasmid	NA	NA			0
NC_007351	Yes	Yes	Plasmid_DB	38454	Staphylococcus_saprophyticus_subsp._saprophyticus_ATCC_15305_=_NCTC	Plasmid	Plasmid	NA			0
NC_007352	Yes	Yes	Plasmid_DB	22870	Staphylococcus_saprophyticus_subsp._saprophyticus_ATCC_15305_=_NCTC	Plasmid	Plasmid	NA			0
NC_007385	No	Yes	Plasmid_DB	214396		Plasmid	Plasmid	NA			0.006	pMT1
NC_007410	Yes	Yes	Plasmid_DB	366354	Trichormus_variabilis_ATCC_29413_plasmid_A,_complete_sequence.	Plasmid	Plasmid	NA			0
NC_007411	Yes	No	Plasmid_DB	35762	Trichormus_variabilis_ATCC_29413_plasmid_B,_complete_sequence.	Plasmid	NA	NA			0
NC_007412	Yes	Yes	Plasmid_DB	300758	Trichormus_variabilis_ATCC_29413_plasmid_C,_complete_sequence.	Plasmid	Plasmid	NA			0
NC_007427	Yes	No	Plasmid_DB	130989	Natronomonas_pharaonis_DSM_2160_plasmid_PL131,_complete_sequence.	Plasmid	NA	NA			0
NC_007428	Yes	No	Plasmid_DB	23486	Natronomonas_pharaonis_DSM_2160_plasmid_PL23,_complete_sequence.	Plasmid	NA	NA			0
NC_007430	Yes	Yes	Plasmid_DB	7510	Chlamydia_trachomatis_A/HAR-13_plasmid_pCTA,_complete_sequence.	Plasmid	NA	NA			0
NC_007451	Yes	No	Phage_DB	14954	Enterobacteria phage PR4, complete genome	Phage	NA	NA			0
NC_007458	Yes	No	Phage_DB	37253	Bacillus phage Gamma, complete genome	Phage	NA	NA			0
NC_007461	Yes	No	Phage_DB	4530	Chlamydia phage 4, complete genome	Phage	NA	NA			0
NC_007483	Yes	Yes	Plasmid_DB	40420	Nitrosococcus_oceani_ATCC_19707_plasmid_A,_complete_sequence.	Plasmid	Plasmid	NA			0
NC_007486	Yes	Yes	Plasmid_DB	104014	Rhodococcus_erythropolis_PR4_plasmid_pREC1,_complete_sequence.	Plasmid	Plasmid	NA			0
NC_007487	Yes	Yes	Plasmid_DB	3637	Rhodococcus_erythropolis_PR4_plasmid_pREC2,_complete_sequence.	Plasmid	Plasmid	NA			0
NC_007491	Yes	Yes	Plasmid_DB	271577	Rhodococcus_erythropolis_PR4_plasmid_pREL1,_complete_sequence.	Plasmid	Plasmid	NA			0
NC_007497	Yes	No	Phage_DB	44856	Burkholderia phage Bcep176, complete genome	Phage	NA	NA			0
NC_007501	Yes	No	Phage_DB	36466	Lactobacillus phage Lc-Nu, complete genome	Phage	NA	NA			0
NC_007504	Yes	Yes	Plasmid_DB	1852	Xanthomonas_campestris_pv._vesicatoria_str._85-10_plasmid_pXCV2,	Plasmid	NA	NA			0
NC_007505	Yes	Yes	Plasmid_DB	19146	Xanthomonas_campestris_pv._vesicatoria_str._85-10_plasmid_pXCV19,	Plasmid	Plasmid	NA			0
NC_007506	Yes	Yes	Plasmid_DB	38116	Xanthomonas_campestris_pv._vesicatoria_str._85-10_plasmid_pXCV38,	Plasmid	Plasmid	NA			0
NC_007507	Yes	Yes	Plasmid_DB	182572	Xanthomonas_campestris_pv._vesicatoria_str._85-10_plasmid_pXCV183,	Plasmid	Plasmid	NA			0
NC_007515	Yes	Yes	Plasmid_DB	13762	Geobacter_metallireducens_GS-15_plasmid_unnamed,_complete_sequence.	Plasmid	Plasmid	NA			0
NC_007581	Yes	No	Phage_DB	185683	Clostridium phage c-st, complete genome	1100 community	NA	NA			0
NC_007595	Yes	Yes	Plasmid_DB	46366	Synechococcus_elongatus_PCC_7942_=_FACHB-805_plasmid_1,_complete	Plasmid	NA	NA			0
NC_007603	Yes	No	Phage_DB	46219	Enterobacteria phage RTP, complete genome	Phage	NA	NA			0
NC_007607	Yes	Yes	Plasmid_DB	182726	Shigella_dysenteriae_Sd197_plasmid_pSD1_197,_complete_sequence.	Plasmid	Plasmid	NA			0
NC_007608	Yes	Yes	Plasmid_DB	126697	Shigella_boydii_Sb227_plasmid_pSB4_227,_complete_sequence.	Plasmid	Plasmid	NA			0
NC_007610	Yes	No	Phage_DB	131384	Listeria bacteriophage P100, complete genome	Phage	NA	NA			0
NC_007615	Yes	Yes	Plasmid_DB	18871	Nitrosospira_multiformis_ATCC_25196_plasmid_1,_complete_sequence.	Plasmid	Plasmid	NA			0
NC_007616	Yes	Yes	Plasmid_DB	17036	Nitrosospira_multiformis_ATCC_25196_plasmid_2,_complete_sequence.	Plasmid	Plasmid	NA			0
NC_007617	Yes	Yes	Plasmid_DB	14159	Nitrosospira_multiformis_ATCC_25196_plasmid_3,_complete_sequence.	Plasmid	Plasmid	NA			0
NC_007623	Yes	No	Phage_DB	211215	Pseudomonas phage EL, complete genome	Phage	NA	NA			0
NC_007637	Yes	No	Phage_DB	45251	Enterobacteria phage K1E, complete genome	Phage	NA	NA			0
NC_007641	Yes	Yes	Plasmid_DB	53732	Rhodospirillum_rubrum_ATCC_11170_plasmid_unnamed,_complete	Plasmid	Plasmid	NA			0
NC_007678	Yes	Yes	Plasmid_DB	35505	Salinibacter_ruber_DSM_13855_plasmid_pSR35,_complete_sequence.	Plasmid	NA	NA			0
NC_007709	Yes	No	Phage_DB	43785	Xanthomonas oryzae phage OP1 DNA, complete genome	Phage	NA	NA			0
NC_007710	Yes	No	Phage_DB	46643	Xanthomonas oryzae phage OP2 DNA, complete genome	Phage	NA	NA			0
NC_007713	No	Yes	Plasmid_DB	83306		Plasmid	Plasmid	NA			0
NC_007714	No	Yes	Plasmid_DB	27240		Plasmid	Plasmid	NA			0
NC_007715	No	Yes	Plasmid_DB	10810		Plasmid	Plasmid	NA			0
NC_007717	Yes	Yes	Plasmid_DB	3972	Aster_yellows_witches'-broom_phytoplasma_AYWB_plasmid_pAYWB-I,	Plasmid	NA	NA			0
NC_007718	Yes	Yes	Plasmid_DB	4009	Aster_yellows_witches'-broom_phytoplasma_AYWB_plasmid_pAYWB-II,	Plasmid	NA	NA			0
NC_007719	Yes	Yes	Plasmid_DB	5104	Aster_yellows_witches'-broom_phytoplasma_AYWB_plasmid_pAYWB-III,	Plasmid	NA	NA			0
NC_007720	Yes	Yes	Plasmid_DB	4316	Aster_yellows_witches'-broom_phytoplasma_AYWB_plasmid_pAYWB-IV,	Plasmid	NA	NA			0
NC_007734	Yes	No	Phage_DB	40867	Bacillus phage WBeta, complete genome	Phage	NA	NA			0
NC_007762	No	Yes	Plasmid_DB	194229		Plasmid	Plasmid	NA			0
NC_007763	No	Yes	Plasmid_DB	184338		Plasmid	Plasmid	NA			0
NC_007764	No	Yes	Plasmid_DB	250948		Plasmid	Plasmid	NA			0
NC_007765	No	Yes	Plasmid_DB	505334		Plasmid	Plasmid	NA			0
NC_007766	No	Yes	Plasmid_DB	642517		Plasmid	Plasmid	NA			0
NC_007790	Yes	Yes	Plasmid_DB	3125	Staphylococcus_aureus_subsp._aureus_USA300_FPR3757_plasmid_pUSA01,	Plasmid	Plasmid	NA			0
NC_007791	Yes	Yes	Plasmid_DB	4439	Staphylococcus_aureus_subsp._aureus_USA300_FPR3757_plasmid_pUSA02,	Plasmid	Plasmid	NA			0
NC_007792	Yes	Yes	Plasmid_DB	37136	Staphylococcus_aureus_subsp._aureus_USA300_FPR3757_plasmid_pUSA03,	Plasmid	Plasmid	NA			0
NC_007801	Yes	Yes	Plasmid_DB	86072	Jannaschia_sp._CCS1_plasmid_p1,_complete_sequence.	Plasmid	NA	NA			0
NC_007804	Yes	No	Phage_DB	39104	Escherichia phage phiV10, complete genome	Phage	NA	NA			0
NC_007805	Yes	No	Phage_DB	39199	Pseudomonas phage F10, complete genome	Phage	NA	NA			0
NC_007806	Yes	No	Phage_DB	42999	Pseudomonas phage 73, complete genome	Phage	NA	NA			0
NC_007807	Yes	No	Phage_DB	43365	Pseudomonas phage 119X, complete genome	Phage	NA	NA			0
NC_007808	Yes	No	Phage_DB	49639	Pseudomonas phage PA11, complete genome	Phage	NA	NA			0
NC_007809	Yes	No	Phage_DB	59446	Pseudomonas phage M6, complete genome	Phage	NA	NA			0
NC_007810	Yes	No	Phage_DB	66015	Pseudomonas phage F8, complete genome	Phage	NA	NA			0
NC_007814	Yes	No	Phage_DB	37974	Bacillus phage Fah, complete genome	Phage	NA	NA			0
NC_007817	Yes	No	Phage_DB	5486	Enterobacteria phage ID2 Moscow/ID/2001, complete genome	Phage	NA	NA			0
NC_007818	Yes	No	Phage_DB	6068	Coliphage ID21, complete genome	Phage	NA	NA			0
NC_007819	Yes	No	Phage_DB	6071	Coliphage ID32, complete genome	Phage	NA	NA			0
NC_007820	Yes	No	Phage_DB	6039	Coliphage NC35, complete genome	Phage	NA	NA			0
NC_007821	Yes	No	Phage_DB	6068	Enterobacteria phage WA13, complete genome	Phage	NA	NA			0
NC_007822	Yes	No	Phage_DB	6068	Coliphage WA45, complete genome	Phage	NA	NA			0
NC_007823	Yes	No	Phage_DB	6065	Coliphage NC28, complete genome	Phage	NA	NA			0
NC_007824	Yes	No	Phage_DB	6051	Coliphage ID62, complete genome	Phage	NA	NA			0
NC_007825	Yes	No	Phage_DB	5538	Coliphage ID52, complete genome	Phage	NA	NA			0
NC_007827	Yes	No	Phage_DB	6259	Coliphage NC29, complete genome	Phage	NA	NA			0
NC_007856	Yes	No	Phage_DB	5486	Enterobacteria phage ID18, complete genome	Phage	NA	NA			0
NC_007900	Yes	Yes	Plasmid_DB	7552	Chlamydia_felis_Fe/C-56_plasmid_pCfe1,_complete_sequence.	Plasmid	NA	NA			0
NC_007901	Yes	Yes	Plasmid_DB	257447	Rhodoferax_ferrireducens_T118_plasmid_unnamed1,_complete_sequence.	Plasmid	Plasmid	NA			0
NC_007902	Yes	No	Phage_DB	52162	Sodalis phage phiSG1, complete genome	F116 community	NA	NA			0
NC_007917	Yes	No	Phage_DB	53325	Clostridium phage phi CD119, complete genome	Phage	NA	NA			0
NC_007924	Yes	No	Phage_DB	38239	Lactobacillus phage KC5a, complete genome	Phage	NA	NA			0
NC_007930	Yes	Yes	Plasmid_DB	242436	Lactobacillus_salivarius_UCC118_plasmid_pMP118,_complete_sequence.	Plasmid	NA	NA			0
NC_007941	Yes	Yes	Plasmid_DB	114230	Escherichia_coli_UTI89_plasmid_pUTI89,_complete_sequence.	Plasmid	Plasmid	NA			0.018	pMT1
NC_007949	Yes	Yes	Plasmid_DB	360405	Polaromonas_sp._JS666_plasmid_1,_complete_sequence.	Plasmid	Plasmid	NA			0
NC_007950	Yes	Yes	Plasmid_DB	338007	Polaromonas_sp._JS666_plasmid_2,_complete_sequence.	Plasmid	Plasmid	NA			0
NC_007959	Yes	Yes	Plasmid_DB	294829	Nitrobacter_hamburgensis_X14_plasmid_1,_complete_sequence.	Plasmid	Plasmid	NA			0
NC_007960	Yes	Yes	Plasmid_DB	188318	Nitrobacter_hamburgensis_X14_plasmid_2,_complete_sequence.	Plasmid	Plasmid	NA			0
NC_007961	Yes	Yes	Plasmid_DB	121408	Nitrobacter_hamburgensis_X14_plasmid_3,_complete_sequence.	Plasmid	Plasmid	NA			0
NC_007967	Yes	No	Phage_DB	38194	Streptomyces phage mu1/6, complete genome	Phage	NA	NA			0
NC_007968	Yes	Yes	Plasmid_DB	41221	Psychrobacter_cryohalolentis_K5_plasmid_1,_complete_sequence.	Plasmid	Plasmid	NA			0
NC_007971	Yes	Yes	Plasmid_DB	233720	Cupriavidus_metallidurans_CH34_plasmid_pMOL30,_complete_sequence.	Plasmid	Plasmid	NA			0
NC_007972	Yes	Yes	Plasmid_DB	171459	Cupriavidus_metallidurans_CH34_plasmid_pMOL28,_complete_sequence.	Plasmid	Plasmid	NA			0
NC_007974	Yes	Yes	Plasmid_DB	2580084	Cupriavidus_metallidurans_CH34_megaplasmid,_complete_sequence.	Plasmid	Plasmid	NA			0
NC_008010	Yes	Yes	Plasmid_DB	574127	Deinococcus_geothermalis_DSM_11300_plasmid_pDGEO01,_complete	Plasmid	Plasmid	NA			0
NC_008012	Yes	Yes	Plasmid_DB	27048	Lawsonia_intracellularis_PHE/MN1-00_plasmid_1,_complete_sequence.	Plasmid	NA	NA			0
NC_008013	Yes	Yes	Plasmid_DB	39794	Lawsonia_intracellularis_PHE/MN1-00_plasmid_2,_complete_sequence.	Plasmid	NA	NA			0
NC_008014	Yes	Yes	Plasmid_DB	194553	Lawsonia_intracellularis_PHE/MN1-00_plasmid_3,_complete_sequence.	1304 community	Prophage	NA			0
NC_008036	Yes	Yes	Plasmid_DB	28543	Sphingopyxis_alaskensis_RB2256_F_plasmid,_complete_sequence.	Plasmid	Plasmid	NA			0
NC_008042	Yes	Yes	Plasmid_DB	130973	Ruegeria_sp._TM1040_plasmid_unnamed,_complete_sequence.	Plasmid	Plasmid	NA			0
NC_008043	Yes	Yes	Plasmid_DB	821788	Ruegeria_sp._TM1040_megaplasmid,_complete_sequence.	Plasmid	NA	NA			0
NC_008087	Yes	Yes	Plasmid_DB	9370	Helicobacter_pylori_HPAG1_plasmid_pHPAG1,_complete_sequence.	Plasmid	Plasmid	NA			0
NC_008118	Yes	Yes	Plasmid_DB	100918	Yersinia_pestis_Nepal516_plasmid_pMT,_complete_sequence.	pMT1 group	Phage	NA	pMT1 group	High	0.863	pMT1
NC_008119	Yes	Yes	Plasmid_DB	10778	Yersinia_pestis_Nepal516_plasmid_pPCP,_complete_sequence.	Plasmid	Plasmid	NA			0.2	pMT1
NC_008120	Yes	Yes	Plasmid_DB	96471	Yersinia_pestis_Antiqua_plasmid_pMT,_complete_sequence.	pMT1 group	Phage	NA	pMT1 group	High	0.923	pMT1
NC_008121	Yes	Yes	Plasmid_DB	10777	Yersinia_pestis_Antiqua_plasmid_pPCP,_complete_sequence.	Plasmid	Plasmid	NA			0.2	pMT1
NC_008122	Yes	Yes	Plasmid_DB	70299	Yersinia_pestis_Antiqua_plasmid_pCD,_complete_sequence.	Plasmid	Plasmid	NA			0.029	pMT1
NC_008152	Yes	No	Phage_DB	44385	Enterobacteria phage K1-5, complete genome	Phage	NA	NA			0
NC_008193	Yes	No	Phage_DB	30505	Pasteurella phage F108, complete genome	Phage	NA	NA			0
NC_008194	Yes	No	Phage_DB	74483	Mycobacterium phage 244, complete genome	Phage	NA	NA			0
NC_008195	Yes	No	Phage_DB	70654	Mycobacterium phage Cooper, complete genome	Phage	NA	NA			0
NC_008196	Yes	No	Phage_DB	56852	Mycobacterium phage Llij, complete genome	Phage	NA	NA			0
NC_008197	Yes	No	Phage_DB	68427	Mycobacterium phage Orion, complete genome	Phage	NA	NA			0
NC_008198	Yes	No	Phage_DB	64494	Mycobacterium phage PBI1, complete genome	Phage	NA	NA			0
NC_008199	Yes	No	Phage_DB	69059	Mycobacterium phage Pipefish, complete genome	Phage	NA	NA			0
NC_008200	Yes	No	Phage_DB	64787	Mycobacterium phage PLot, complete genome	Phage	NA	NA			0
NC_008201	Yes	No	Phage_DB	34525	Mannheimia phage phiMHaA1, complete genome	Phage	NA	NA			0
NC_008203	Yes	No	Phage_DB	52047	Mycobacterium phage Che12, complete genome	Phage	NA	NA			0
NC_008204	Yes	No	Phage_DB	67188	Mycobacterium phage Qyrzula, complete genome	Phage	NA	NA			0
NC_008205	Yes	No	Phage_DB	56692	Mycobacterium phage PMC, complete genome	Phage	NA	NA			0
NC_008206	Yes	No	Phage_DB	78296	Mycobacteriophage Wildcat, complete genome	Phage	NA	NA			0
NC_008207	Yes	No	Phage_DB	153766	Mycobacterium phage Catera, complete genome	Phage	NA	NA			0
NC_008208	Yes	No	Phage_DB	161475	Aeromonas phage 25, complete genome	Phage	NA	NA			0
NC_008213	Yes	No	Plasmid_DB	46867	Haloquadratum_walsbyi_DSM_16790_plasmid_PL47,_complete_sequence.	Plasmid	NA	NA			0
NC_008226	Yes	Yes	Plasmid_DB	7881	Clostridioides_difficile_630_plasmid_pCD630,_complete_sequence.	Plasmid	Phage	NA			0
NC_008230	Yes	Yes	Plasmid_DB	3661	Helicobacter_acinonychis_str._Sheeba_plasmid_pHac1,_complete	Plasmid	Plasmid	NA			0
NC_008242	Yes	No	Plasmid_DB	343931	Chelativorans_sp._BNC1_plasmid_1,_complete_sequence.	Plasmid	NA	NA			0
NC_008243	Yes	No	Plasmid_DB	131247	Chelativorans_sp._BNC1_plasmid_2,_complete_sequence.	Plasmid	NA	NA			0
NC_008244	Yes	No	Plasmid_DB	47561	Chelativorans_sp._BNC1_plasmid_3,_complete_sequence.	Plasmid	NA	NA			0
NC_008263	No	Yes	Plasmid_DB	12397		Plasmid	NA	NA			0
NC_008264	No	Yes	Plasmid_DB	12206		Plasmid	NA	NA			0
NC_008265	Yes	No	Phage_DB	38092	Clostridium phage phiSM101, complete genome	IEBH-Waukesha community	NA	NA			0
NC_008269	Yes	Yes	Plasmid_DB	1123075	Rhodococcus_jostii_RHA1_plasmid_pRHL1,_complete_sequence.	Plasmid	Plasmid	NA			0
NC_008270	Yes	Yes	Plasmid_DB	442536	Rhodococcus_jostii_RHA1_plasmid_pRHL2,_complete_sequence.	Plasmid	Plasmid	NA			0
NC_008271	Yes	Yes	Plasmid_DB	332361	Rhodococcus_jostii_RHA1_plasmid_pRHL3,_complete_sequence.	Plasmid	Plasmid	NA			0
NC_008294	Yes	No	Phage_DB	3573	Pseudomonas phage PRR1, complete genome	Phage	NA	NA			0
NC_008296	Yes	No	Phage_DB	177300	Synechococcus phage syn9, complete genome	Phage	NA	NA			0
NC_008320	Yes	No	Plasmid_DB	6499	Shewanella_sp._MR-7_plasmid_unnamed1,_complete_sequence.	Plasmid	NA	NA			0
NC_008341	Yes	Yes	Plasmid_DB	65132	Nitrosomonas_eutropha_C91_plasmid_p1,_complete_sequence.	Plasmid	Plasmid	NA			0
NC_008342	Yes	Yes	Plasmid_DB	55635	Nitrosomonas_eutropha_C91_plasmid_p2,_complete_sequence.	Plasmid	Plasmid	NA			0
NC_008363	Yes	No	Phage_DB	28538	Lactococcus phage P008, complete genome	Phage	NA	NA			0
NC_008364	Yes	No	Phage_DB	26537	Lactococcus phage Q54, complete genome	Phage	NA	NA			0
NC_008367	Yes	No	Phage_DB	40938	Phormidium phage Pf-WMP4, complete genome	Phage	NA	NA			0
NC_008370	Yes	No	Phage_DB	30510	Lactococcus phage 712, complete genome	Phage	NA	NA			0
NC_008371	Yes	No	Phage_DB	27453	Lactococcus phage jj50, complete genome	Phage	NA	NA			0
NC_008376	Yes	No	Phage_DB	34683	Geobacillus phage GBSV1, complete genome	Phage	NA	NA			0
NC_008378	Yes	Yes	Plasmid_DB	870021	Rhizobium_leguminosarum_bv._viciae_3841_plasmid_pRL12,_complete	Plasmid	Plasmid	NA			0
NC_008379	Yes	Yes	Plasmid_DB	352782	Rhizobium_leguminosarum_bv._viciae_3841_plasmid_pRL9,_complete	Plasmid	Plasmid	NA			0
NC_008381	Yes	Yes	Plasmid_DB	488135	Rhizobium_leguminosarum_bv._viciae_3841_plasmid_pRL10,_complete	Plasmid	Plasmid	NA			0
NC_008382	Yes	Yes	Plasmid_DB	151564	Rhizobium_leguminosarum_bv._viciae_3841_plasmid_pRL7,_complete	Plasmid	Plasmid	NA			0
NC_008383	Yes	Yes	Plasmid_DB	147463	Rhizobium_leguminosarum_bv._viciae_3841_plasmid_pRL8,_complete	Plasmid	Plasmid	NA			0
NC_008384	Yes	Yes	Plasmid_DB	684202	Rhizobium_leguminosarum_bv._viciae_3841_plasmid_pRL11,_complete	Plasmid	Plasmid	NA			0
NC_008385	Yes	Yes	Plasmid_DB	43581	Burkholderia_ambifaria_AMMD_plasmid_unnamed1,_complete_sequence.	Plasmid	Plasmid	NA			0
NC_008386	Yes	Yes	Plasmid_DB	106469	Roseobacter_denitrificans_OCh_114_plasmid_pTB1,_complete_sequence.	Plasmid	Plasmid	NA			0
NC_008387	Yes	Yes	Plasmid_DB	69269	Roseobacter_denitrificans_OCh_114_plasmid_pTB2,_complete_sequence.	Plasmid	NA	NA			0
NC_008388	Yes	Yes	Plasmid_DB	16575	Roseobacter_denitrificans_OCh_114_plasmid_pTB3,_complete_sequence.	Plasmid	Plasmid	NA			0
NC_008389	Yes	Yes	Plasmid_DB	5824	Roseobacter_denitrificans_OCh_114_plasmid_pTB4,_complete_sequence.	Plasmid	Plasmid	NA			0
NC_008464	Yes	No	Phage_DB	60238	Stx2-converting phage 86, complete genome	Phage	NA	NA			0
NC_008496	Yes	Yes	Plasmid_DB	37367	Leuconostoc_mesenteroides_subsp._mesenteroides_ATCC_8293_plasmid	Plasmid	Plasmid	NA			0
NC_008498	Yes	Yes	Plasmid_DB	13413	Lactobacillus_brevis_ATCC_367_plasmid_1,_complete_sequence.	Plasmid	Plasmid	NA			0
NC_008499	Yes	Yes	Plasmid_DB	35595	Lactobacillus_brevis_ATCC_367_plasmid_2,_complete_sequence.	Plasmid	Plasmid	NA			0
NC_008500	Yes	Yes	Plasmid_DB	4449	Streptococcus_thermophilus_LMD-9_plasmid_1,_complete_sequence.	Plasmid	Plasmid	NA			0
NC_008501	Yes	Yes	Plasmid_DB	3361	Streptococcus_thermophilus_LMD-9_plasmid_2,_complete_sequence.	Plasmid	Plasmid	NA			0
NC_008502	Yes	Yes	Plasmid_DB	29061	Lactobacillus_paracasei_ATCC_334_plasmid_1,_complete_sequence.	Plasmid	Plasmid	NA			0
NC_008503	Yes	Yes	Plasmid_DB	14041	Lactococcus_lactis_subsp._cremoris_SK11_plasmid_1,_complete	Plasmid	Plasmid	NA			0
NC_008504	Yes	Yes	Plasmid_DB	9554	Lactococcus_lactis_subsp._cremoris_SK11_plasmid_2,_complete	Plasmid	Plasmid	NA			0
NC_008505	Yes	Yes	Plasmid_DB	74750	Lactococcus_lactis_subsp._cremoris_SK11_plasmid_3,_complete	Plasmid	Plasmid	NA			0
NC_008506	Yes	Yes	Plasmid_DB	47208	Lactococcus_lactis_subsp._cremoris_SK11_plasmid_4,_complete	Plasmid	Plasmid	NA			0
NC_008507	Yes	Yes	Plasmid_DB	14206	Lactococcus_lactis_subsp._cremoris_SK11_plasmid_5,_complete	Plasmid	Plasmid	NA			0
NC_008515	Yes	No	Phage_DB	165890	Bacteriophage RB32, complete genome	Phage	NA	NA			0
NC_008537	Yes	Yes	Plasmid_DB	159538	Arthrobacter_sp._FB24_plasmid_1,_complete_sequence.	Plasmid	Plasmid	NA			0
NC_008538	Yes	Yes	Plasmid_DB	115507	Arthrobacter_sp._FB24_plasmid_2,_complete_sequence.	Plasmid	Plasmid	NA			0
NC_008539	Yes	Yes	Plasmid_DB	96488	Arthrobacter_sp._FB24_plasmid_3,_complete_sequence.	Plasmid	Plasmid	NA			0
NC_008545	Yes	Yes	Plasmid_DB	164857	Burkholderia_cenocepacia_HI2424_plasmid_unnamed1,_complete	Plasmid	Plasmid	NA			0
NC_008562	Yes	No	Phage_DB	162109	Microcystis phage Ma-LMM01 DNA, complete genome	Phage	NA	NA			0
NC_008573	Yes	Yes	Plasmid_DB	278942	Shewanella_sp._ANA-3_plasmid_unnamed1,_complete_sequence.	Plasmid	Plasmid	NA			0
NC_008574	Yes	No	Phage_DB	9004	Ralstonia phage RSM1, complete genome	Phage	NA	NA			0
NC_008575	Yes	No	Phage_DB	6662	Ralstonia phage RSS1, complete genome	Phage	NA	NA			0
NC_008584	Yes	No	Phage_DB	152372	Thermus phage phiYS40, complete genome	Phage	NA	NA			0
NC_008598	Yes	Yes	Plasmid_DB	55939	Bacillus_thuringiensis_str._Al_Hakam_plasmid_pALH1,_complete	IEBH-Waukesha community	Phage	NA			0
NC_008607	Yes	Yes	Plasmid_DB	202397	Pelobacter_propionicus_DSM_2379_plasmid_pPRO1,_complete_sequence.	Plasmid	Plasmid	NA			0
NC_008608	Yes	Yes	Plasmid_DB	30722	Pelobacter_propionicus_DSM_2379_plasmid_pPRO2,_complete_sequence.	Plasmid	Plasmid	NA			0
NC_008617	Yes	No	Phage_DB	44061	Staphylococcus phage phiNM3, complete genome	Phage	NA	NA			0
NC_008688	Yes	Yes	Plasmid_DB	653815	Paracoccus_denitrificans_PD1222_plasmid_1,_complete_sequence.	Plasmid	Plasmid	NA			0
NC_008689	Yes	No	Phage_DB	44857	Staphylococcus phage phiPVL108, complete genome	Phage	NA	NA			0
NC_008694	Yes	No	Phage_DB	38564	Yersinia phage Berlin, complete genome	Phage	NA	NA			0
NC_008696	Yes	No	Plasmid_DB	31504	Thermofilum_pendens_Hrk_5_plasmid_pTPEN01,_complete_sequence.	Plasmid	NA	NA			0
NC_008697	Yes	Yes	Plasmid_DB	307814	Nocardioides_sp._JS614_plasmid_pNOCA01,_complete_sequence.	Plasmid	Plasmid	NA			0
NC_008703	Yes	No	Plasmid_DB	302089	Mycobacterium_sp._KMS_plasmid_pMKMS01,_complete_sequence.	Plasmid	NA	NA			0
NC_008704	Yes	No	Plasmid_DB	216763	Mycobacterium_sp._KMS_plasmid_pMKMS02,_complete_sequence.	Plasmid	NA	NA			0
NC_008712	Yes	Yes	Plasmid_DB	328237	Paenarthrobacter_aurescens_TC1_plasmid_pTC1,_complete_sequence.	Plasmid	Plasmid	NA			0
NC_008713	Yes	Yes	Plasmid_DB	300725	Paenarthrobacter_aurescens_TC1_plasmid_pTC2,_complete_sequence.	Plasmid	Plasmid	NA			0
NC_008717	Yes	No	Phage_DB	36415	Pseudomonas phage DMS3, complete genome	Phage	NA	NA			0
NC_008720	Yes	No	Phage_DB	70153	Enterobacteria phage N4, complete genome	Phage	NA	NA			0
NC_008721	Yes	No	Phage_DB	36019	Streptococcus phage SMP, complete genome	Phage	NA	NA			0
NC_008722	Yes	No	Phage_DB	43420	Staphylococcus phage CNPH82, complete genome	Phage	NA	NA			0
NC_008723	Yes	No	Phage_DB	44041	Staphylococcus phage PH15, complete genome	Phage	NA	NA			0
NC_008738	Yes	Yes	Plasmid_DB	239623	Marinobacter_hydrocarbonoclasticus_VT8_plasmid_pMAQU01,_complete	Plasmid	Plasmid	NA			0
NC_008739	Yes	Yes	Plasmid_DB	213290	Marinobacter_hydrocarbonoclasticus_VT8_plasmid_pMAQU02,_complete	Plasmid	Plasmid	NA			0
NC_008741	Yes	Yes	Plasmid_DB	198504	Desulfovibrio_vulgaris_DP4_plasmid_pDVUL01,_complete_sequence.	Plasmid	NA	NA			0
NC_008757	Yes	Yes	Plasmid_DB	353291	Polaromonas_naphthalenivorans_CJ2_plasmid_pPNAP01,_complete	Plasmid	Plasmid	NA			0
NC_008758	Yes	Yes	Plasmid_DB	190172	Polaromonas_naphthalenivorans_CJ2_plasmid_pPNAP02,_complete	Plasmid	Plasmid	NA			0
NC_008759	Yes	Yes	Plasmid_DB	171866	Polaromonas_naphthalenivorans_CJ2_plasmid_pPNAP03,_complete	Plasmid	Plasmid	NA			0
NC_008760	Yes	Yes	Plasmid_DB	143747	Polaromonas_naphthalenivorans_CJ2_plasmid_pPNAP04,_complete	Plasmid	Plasmid	NA			0
NC_008761	Yes	Yes	Plasmid_DB	58808	Polaromonas_naphthalenivorans_CJ2_plasmid_pPNAP05,_complete	Plasmid	Plasmid	NA			0
NC_008762	Yes	Yes	Plasmid_DB	21611	Polaromonas_naphthalenivorans_CJ2_plasmid_pPNAP06,_complete	Plasmid	Plasmid	NA			0
NC_008763	Yes	Yes	Plasmid_DB	9898	Polaromonas_naphthalenivorans_CJ2_plasmid_pPNAP07,_complete	Plasmid	Plasmid	NA			0
NC_008764	Yes	Yes	Plasmid_DB	6459	Polaromonas_naphthalenivorans_CJ2_plasmid_pPNAP08,_complete	Plasmid	Plasmid	NA			0
NC_008765	Yes	No	Plasmid_DB	72689	Acidovorax_sp._JS42_plasmid_pAOVO01,_complete_sequence.	Plasmid	NA	NA			0
NC_008766	Yes	No	Plasmid_DB	63609	Acidovorax_sp._JS42_plasmid_pAOVO02,_complete_sequence.	Plasmid	NA	NA			0
NC_008770	Yes	Yes	Plasmid_DB	37473	Campylobacter_jejuni_subsp._jejuni_81-176_plasmid_pVir,_complete	Plasmid	Plasmid	NA			0
NC_008771	Yes	Yes	Plasmid_DB	31194	Verminephrobacter_eiseniae_EF01-2_plasmid_pVEIS01,_complete	Plasmid	Plasmid	NA			0
NC_008790	Yes	Yes	Plasmid_DB	45025	Campylobacter_jejuni_subsp._jejuni_81-176_plasmid_pTet,_complete	Plasmid	Plasmid	NA			0
NC_008791	Yes	Yes	Plasmid_DB	67721	Yersinia_enterocolitica_subsp._enterocolitica_8081_plasmid	Plasmid	Plasmid	NA			0
NC_008798	Yes	No	Phage_DB	43265	Staphylococcus phage phiETA2, complete genome	Phage	NA	NA			0
NC_008799	Yes	No	Phage_DB	43282	Staphylococcus phage phiETA3, complete genome	Phage	NA	NA			0
NC_008826	Yes	Yes	Plasmid_DB	599444	Methylibium_petroleiphilum_PM1_plasmid_RPME01,_complete_sequence.	Plasmid	Plasmid	NA			0
NC_009014	Yes	No	Phage_DB	45445	Erwinia amylovora phage Era103, complete genome	Phage	NA	NA			0
NC_009015	Yes	No	Phage_DB	72415	Burkholderia ambifaria phage BcepF1, complete genome	Phage	NA	NA			0
NC_009016	Yes	No	Phage_DB	38197	Vibrio phage VP882, complete genome	VP882 community	NA	NA			0
NC_009018	Yes	No	Phage_DB	38528	Streptococcus phage phi3396, complete genome	Phage	NA	NA			0
NC_009035	Yes	Yes	Plasmid_DB	116763	Shewanella_baltica_OS155_plasmid_pSbal01,_complete_sequence.	Plasmid	NA	NA			0
NC_009036	Yes	Yes	Plasmid_DB	74000	Shewanella_baltica_OS155_plasmid_pSbal02,_complete_sequence.	Plasmid	Plasmid	NA			0
NC_009037	Yes	Yes	Plasmid_DB	16762	Shewanella_baltica_OS155_plasmid_pSbal03,_complete_sequence.	Plasmid	NA	NA			0
NC_009038	Yes	Yes	Plasmid_DB	7995	Shewanella_baltica_OS155_plasmid_pSbal04,_complete_sequence.	Plasmid	Phage	NA			0
NC_009040	Yes	No	Plasmid_DB	122606	Rhodobacter_sphaeroides_ATCC_17029_plasmid_pRSPH01,_complete	Plasmid	NA	NA			0
NC_009136	Yes	No	Plasmid_DB	8285	Methanococcus_maripaludis_C5_plasmid_pMMC501,_complete_sequence.	Plasmid	NA	NA			0
NC_009140	Yes	Yes	Plasmid_DB	176473	Salmonella_enterica_subsp._enterica_serovar_Newport_str._SL254	Plasmid	Plasmid	NA			0
NC_009231	Yes	No	Phage_DB	56538	Clostridium phage phiC2, complete genome	Phage	NA	NA			0
NC_009232	Yes	No	Phage_DB	42572	Salmonella phage SETP3, complete genome	Phage	NA	NA			0
NC_009234	Yes	No	Phage_DB	35741	Burkholderia phage phiE202 chromosome, complete genome	Phage	NA	NA			0
NC_009235	Yes	No	Phage_DB	48674	Burkholderia phage phi644-2 chromosome, complete genome	Phage	NA	NA			0
NC_009236	Yes	No	Phage_DB	36690	Burkholderia phage phiE12-2 chromosome, complete genome	VP882 community	NA	NA			0
NC_009237	Yes	No	Phage_DB	37446	Burkholderia phage phiE255 chromosome, complete genome	Phage	NA	NA			0
NC_009329	Yes	Yes	Plasmid_DB	57693	Geobacillus_thermodenitrificans_NG80-2_plasmid_pLW1071,_complete	Plasmid	Plasmid	NA			0
NC_009339	Yes	No	Plasmid_DB	321253	Mycolicibacterium_gilvum_PYR-GCK_plasmid_pMFLV01,_complete	Plasmid	NA	NA			0
NC_009340	Yes	No	Plasmid_DB	25309	Mycolicibacterium_gilvum_PYR-GCK_plasmid_pMFLV02,_complete	Plasmid	NA	NA			0
NC_009341	Yes	No	Plasmid_DB	16660	Mycolicibacterium_gilvum_PYR-GCK_plasmid_pMFLV03,_complete	Plasmid	NA	NA			0
NC_009343	Yes	Yes	Plasmid_DB	49120	Corynebacterium_glutamicum_R_plasmid_pCGR1,_complete_sequence.	1258 community	Phage	NA			0
NC_009344	Yes	Yes	Plasmid_DB	8953	Shigella_dysenteriae_Sd197_plasmid_pSD197_spA,_complete_sequence.	Plasmid	Plasmid	NA			0
NC_009345	No	Yes	Plasmid_DB	8401		Plasmid	Plasmid	NA			0
NC_009346	No	Yes	Plasmid_DB	5153		Plasmid	Plasmid	NA			0
NC_009347	No	Yes	Plasmid_DB	2101		Plasmid	Plasmid	NA			0
NC_009349	Yes	Yes	Plasmid_DB	166749	Aeromonas_salmonicida_subsp._salmonicida_A449_plasmid_4,_complete	Plasmid	Plasmid	NA			0
NC_009350	Yes	Yes	Plasmid_DB	155098	Aeromonas_salmonicida_subsp._salmonicida_A449_plasmid_5,_complete	Plasmid	Plasmid	NA			0
NC_009377	Yes	Yes	Plasmid_DB	71507	Yersinia_pestis_Pestoides_F_plasmid_CD,_complete_sequence.	Plasmid	Plasmid	NA			0.044	pMT1
NC_009378	Yes	Yes	Plasmid_DB	137010	Yersinia_pestis_Pestoides_F_plasmid_MT,_complete_sequence.	pMT1 group	Phage	NA	pMT1 group	Low	0.652	pMT1
NC_009382	Yes	No	Phage_DB	38760	Ralstonia phage phiRSA1, complete genome	Phage	NA	NA			0
NC_009425	Yes	No	Plasmid_DB	157749	Enterobacter_sp._638_plasmid_pENTE01,_complete_sequence.	Plasmid	NA	NA			0
NC_009426	Yes	Yes	Plasmid_DB	184462	Novosphingobium_aromaticivorans_DSM_12444_plasmid_pNL1,_complete	Plasmid	Plasmid	NA			0
NC_009427	Yes	Yes	Plasmid_DB	487268	Novosphingobium_aromaticivorans_DSM_12444_plasmid_pNL2,_complete	Plasmid	Plasmid	NA			0
NC_009447	Yes	No	Phage_DB	52414	Burkholderia phage BcepGomr, complete genome	Phage	NA	NA			0
NC_009453	Yes	No	Plasmid_DB	112992	Arthrobacter_sp._Rue61a_plasmid_pAL1,_complete_sequence.	Plasmid	NA	NA			0
NC_009466	Yes	Yes	Plasmid_DB	59182	Clostridium_kluyveri_DSM_555_plasmid_pCKL555A,_complete_sequence.	IEBH-Waukesha community	Phage	NA			0
NC_009467	Yes	Yes	Plasmid_DB	203589	Acidiphilium_cryptum_JF-5_plasmid_pACRY01,_complete_sequence.	Plasmid	Plasmid	NA			0
NC_009468	Yes	Yes	Plasmid_DB	187422	Acidiphilium_cryptum_JF-5_plasmid_pACRY02,_complete_sequence.	Plasmid	Plasmid	NA			0
NC_009469	Yes	Yes	Plasmid_DB	88953	Acidiphilium_cryptum_JF-5_plasmid_pACRY03,_complete_sequence.	Plasmid	Plasmid	NA			0
NC_009470	Yes	Yes	Plasmid_DB	37415	Acidiphilium_cryptum_JF-5_plasmid_pACRY04,_complete_sequence.	Plasmid	Plasmid	NA			0
NC_009471	Yes	Yes	Plasmid_DB	37155	Acidiphilium_cryptum_JF-5_plasmid_pACRY05,_complete_sequence.	Plasmid	NA	NA			0
NC_009472	Yes	Yes	Plasmid_DB	8781	Acidiphilium_cryptum_JF-5_plasmid_pACRY06,_complete_sequence.	Plasmid	NA	NA			0
NC_009473	Yes	Yes	Plasmid_DB	5629	Acidiphilium_cryptum_JF-5_plasmid_pACRY07,_complete_sequence.	Plasmid	Plasmid	NA			0
NC_009474	Yes	Yes	Plasmid_DB	4909	Acidiphilium_cryptum_JF-5_plasmid_pACRY08,_complete_sequence.	Plasmid	Plasmid	NA			0
NC_009475	Yes	Yes	Plasmid_DB	228826	Bradyrhizobium_sp._BTAi1_plasmid_pBBta01,_complete_sequence.	Plasmid	Plasmid	NA			0
NC_009477	Yes	Yes	Plasmid_DB	30429	Staphylococcus_aureus_subsp._aureus_JH9_plasmid_pSJH901,_complete	Plasmid	Plasmid	NA			0
NC_009478	Yes	Yes	Plasmid_DB	27357	Clavibacter_michiganensis_subsp._michiganensis_NCPPB_382_plasmid	Plasmid	Plasmid	NA			0
NC_009479	Yes	Yes	Plasmid_DB	69989	Clavibacter_michiganensis_subsp._michiganensis_NCPPB_382_plasmid	Plasmid	Plasmid	NA			0
NC_009496	Yes	Yes	Plasmid_DB	16344	Clostridium_botulinum_A_str._ATCC_3502_plasmid_pBOT3502,_complete	Plasmid	NA	NA			0
NC_009507	Yes	No	Plasmid_DB	310228	Sphingomonas_wittichii_RW1_plasmid_pSWIT01,_complete_sequence.	Plasmid	NA	NA			0
NC_009508	Yes	No	Plasmid_DB	222757	Sphingomonas_wittichii_RW1_plasmid_pSWIT02,_complete_sequence.	Plasmid	NA	NA			0
NC_009514	Yes	No	Phage_DB	47021	Phage cdtI DNA, complete genome	Phage	NA	NA			0
NC_009516	Yes	No	Plasmid_DB	13956	Psychrobacter_sp._PRwf-1_plasmid_pRWF101,_complete_sequence.	Plasmid	NA	NA			0
NC_009517	Yes	No	Plasmid_DB	2117	Psychrobacter_sp._PRwf-1_plasmid_pRWF102,_complete_sequence.	Plasmid	NA	NA			0
NC_009526	Yes	No	Phage_DB	43864	Staphylococcus phage 80alpha, complete genome	Phage	NA	NA			0
NC_009531	Yes	No	Phage_DB	46214	Cyanophage Syn5, complete genome	Phage	NA	NA			0
NC_009540	Yes	No	Phage_DB	49902	Enterobacteria phage TLS, complete genome	Phage	NA	NA			0
NC_009541	Yes	No	Phage_DB	29739	Propionibacterium phage PA6, complete genome	Phage	NA	NA			0
NC_009542	Yes	No	Phage_DB	33985	Aeromonas phage phiO18P, complete genome	Phage	NA	NA			0
NC_009543	Yes	No	Phage_DB	44520	Xanthomonas phage Xop411, complete genome	Phage	NA	NA			0
NC_009551	Yes	No	Phage_DB	43249	Phormidium phage Pf-WMP3, complete genome	Phage	NA	NA			0
NC_009552	Yes	No	Phage_DB	40863	Geobacillus virus E2, complete genome	Phage	NA	NA			0
NC_009554	Yes	No	Phage_DB	34659	Lactobacillus phage LL-H, complete genome	Phage	NA	NA			0
NC_009603	Yes	No	Phage_DB	46365	Microbacterium phage Min1, complete genome	Phage	NA	NA			0
NC_009604	Yes	No	Phage_DB	47382	Burkholderia phage BcepNY3, complete genome	Phage	NA	NA			0
NC_009619	Yes	No	Plasmid_DB	30429	Staphylococcus_aureus_subsp._aureus_JH1_plasmid_pSJH101,_complete	Plasmid	NA	NA			0
NC_009620	Yes	Yes	Plasmid_DB	1570951	Sinorhizobium_medicae_WSM419_plasmid_pSMED01,_complete_sequence.	Plasmid	Plasmid	NA			0
NC_009621	Yes	Yes	Plasmid_DB	1245408	Sinorhizobium_medicae_WSM419_plasmid_pSMED02,_complete_sequence.	Plasmid	Plasmid	NA			0
NC_009622	Yes	Yes	Plasmid_DB	219313	Sinorhizobium_medicae_WSM419_plasmid_pSMED03,_complete_sequence.	Plasmid	Plasmid	NA			0
NC_009643	Yes	No	Phage_DB	17171	Actinomyces phage Av-1, complete genome	Phage	NA	NA			0
NC_009649	Yes	Yes	Plasmid_DB	175879	Klebsiella_pneumoniae_subsp._pneumoniae_MGH_78578_plasmid_pKPN3,	Plasmid	Plasmid	NA			0
NC_009650	Yes	Yes	Plasmid_DB	107576	Klebsiella_pneumoniae_subsp._pneumoniae_MGH_78578_plasmid_pKPN4,	Plasmid	Plasmid	NA			0
NC_009651	Yes	Yes	Plasmid_DB	88582	Klebsiella_pneumoniae_subsp._pneumoniae_MGH_78578_plasmid_pKPN5,	Plasmid	Plasmid	NA			0
NC_009652	Yes	Yes	Plasmid_DB	4259	Klebsiella_pneumoniae_subsp._pneumoniae_MGH_78578_plasmid_pKPN6,	Plasmid	Plasmid	NA			0
NC_009653	Yes	Yes	Plasmid_DB	3478	Klebsiella_pneumoniae_subsp._pneumoniae_MGH_78578_plasmid_pKPN7,	Plasmid	Plasmid	NA			0
NC_009660	Yes	Yes	Plasmid_DB	12917	Kineococcus_radiotolerans_SRS30216_=_ATCC_BAA-149_plasmid_pKRAD02,	1294 community	Plasmid	NA			0
NC_009661	Yes	Yes	Plasmid_DB	83224	Shewanella_baltica_OS185_plasmid_pS18501,_complete_sequence.	Plasmid	Plasmid	NA			0
NC_009669	Yes	Yes	Plasmid_DB	170351	Ochrobactrum_anthropi_ATCC_49188_plasmid_pOANT01,_complete	Plasmid	Plasmid	NA			0
NC_009670	Yes	Yes	Plasmid_DB	101491	Ochrobactrum_anthropi_ATCC_49188_plasmid_pOANT02,_complete	Plasmid	Plasmid	NA			0
NC_009671	Yes	Yes	Plasmid_DB	93589	Ochrobactrum_anthropi_ATCC_49188_plasmid_pOANT03,_complete	Plasmid	Plasmid	NA			0
NC_009672	Yes	Yes	Plasmid_DB	57138	Ochrobactrum_anthropi_ATCC_49188_plasmid_pOANT04,_complete	Plasmid	Plasmid	NA			0
NC_009673	Yes	Yes	Plasmid_DB	7135	Bacillus_cytotoxicus_NVH_391-98_plasmid_pBC9801,_complete_sequence.	Plasmid	Plasmid	NA			0
NC_009700	Yes	Yes	Plasmid_DB	17531	Clostridium_botulinum_F_str._Langeland_plasmid_pCLI,_complete	Plasmid	NA	NA			0
NC_009704	Yes	Yes	Plasmid_DB	58679	Yersinia_pseudotuberculosis_IP_31758_plasmid_p_59kb,_complete	Plasmid	Plasmid	NA			0
NC_009705	Yes	Yes	Plasmid_DB	153140	Yersinia_pseudotuberculosis_IP_31758_plasmid_p_153kb,_complete	Plasmid	Plasmid	NA			0
NC_009713	Yes	Yes	Plasmid_DB	3678	Campylobacter_hominis_ATCC_BAA-381_plasmid_pCH4,_complete_sequence.	Plasmid	Plasmid	NA			0
NC_009717	Yes	No	Plasmid_DB	316164	Xanthobacter_autotrophicus_Py2_plasmid_pXAUT01,_complete_sequence.	Plasmid	NA	NA			0
NC_009726	Yes	Yes	Plasmid_DB	54179	Coxiella_burnetii_Dugway_5J108-111_plasmid_pQpDG,_complete	Plasmid	Plasmid	NA			0
NC_009737	Yes	No	Phage_DB	35055	Bacillus virus 1, complete genome	Phage	NA	NA			0
NC_009760	Yes	No	Phage_DB	218948	Bacillus phage 0305phi8-36, complete genome	1131 community	NA	NA			0
NC_009761	Yes	No	Phage_DB	42232	Staphylococcus phage tp310-1, complete sequence	Phage	NA	NA			0
NC_009762	Yes	No	Phage_DB	47785	Staphylococcus phage tp310-2, complete sequence	Phage	NA	NA			0
NC_009763	Yes	No	Phage_DB	42973	Staphylococcus phage tp310-3, complete sequence	Phage	NA	NA			0
NC_009777	Yes	Yes	Plasmid_DB	89008	Vibrio_campbellii_ATCC_BAA-1116_plasmid_pVIBHAR,_complete_sequence.	Plasmid	Plasmid	NA			0
NC_009779	Yes	Yes	Plasmid_DB	31208	Cronobacter_sakazakii_ATCC_BAA-894_plasmid_pESA2,_complete	Plasmid	Plasmid	NA			0
NC_009780	Yes	Yes	Plasmid_DB	131196	Cronobacter_sakazakii_ATCC_BAA-894_plasmid_pESA3,_complete	Plasmid	Plasmid	NA			0
NC_009786	Yes	Yes	Plasmid_DB	79237	Escherichia_coli_O139:H28_str._E24377A_plasmid_pETEC_80,_complete	Plasmid	Plasmid	NA			0
NC_009787	Yes	Yes	Plasmid_DB	34367	Escherichia_coli_O139:H28_str._E24377A_plasmid_pETEC_35,_complete	Plasmid	Plasmid	NA			0
NC_009788	Yes	Yes	Plasmid_DB	70609	Escherichia_coli_O139:H28_str._E24377A_plasmid_pETEC_73,_complete	Plasmid	Plasmid	NA			0
NC_009789	Yes	Yes	Plasmid_DB	6199	Escherichia_coli_O139:H28_str._E24377A_plasmid_pETEC_6,_complete	Plasmid	Plasmid	NA			0
NC_009790	Yes	Yes	Plasmid_DB	74224	Escherichia_coli_O139:H28_str._E24377A_plasmid_pETEC_74,_complete	Plasmid	Plasmid	NA			0
NC_009791	Yes	Yes	Plasmid_DB	5033	Escherichia_coli_O139:H28_str._E24377A_plasmid_pETEC_5,_complete	Plasmid	Plasmid	NA			0
NC_009793	Yes	Yes	Plasmid_DB	9294	Citrobacter_koseri_ATCC_BAA-895_plasmid_pCKO3,_complete_sequence.	Plasmid	Plasmid	NA			0
NC_009794	Yes	Yes	Plasmid_DB	5601	Citrobacter_koseri_ATCC_BAA-895_plasmid_pCKO2,_complete_sequence.	Plasmid	Plasmid	NA			0
NC_009795	Yes	Yes	Plasmid_DB	30949	Campylobacter_concisus_13826_plasmid_pCCON31,_complete_sequence.	Plasmid	Plasmid	NA			0
NC_009796	Yes	Yes	Plasmid_DB	16457	Campylobacter_concisus_13826_plasmid_pCCON16,_complete_sequence.	Plasmid	Plasmid	NA			0
NC_009799	Yes	No	Phage_DB	42972	Corynebacterium phage BFK20	Phage	NA	NA			0
NC_009803	Yes	No	Phage_DB	84201	Thermus phage P23-45, complete genome	Phage	NA	NA			0
NC_009804	Yes	No	Phage_DB	83319	Thermus phage P74-26, complete genome	Phage	NA	NA			0
NC_009806	Yes	Yes	Plasmid_DB	182572	Kineococcus_radiotolerans_SRS30216_=_ATCC_BAA-149_plasmid_pKRAD01,	Plasmid	Plasmid	NA			0
NC_009810	Yes	No	Phage_DB	38867	Listeria phage A500, complete genome	Phage	NA	NA			0
NC_009811	Yes	No	Phage_DB	137619	Listeria phage A511, complete genome	Phage	NA	NA			0
NC_009812	Yes	No	Phage_DB	42653	Listeria phage B025, complete genome	Phage	NA	NA			0
NC_009813	Yes	No	Phage_DB	48172	Listeria phage B054, complete genome	Phage	NA	NA			0
NC_009814	Yes	No	Phage_DB	35822	Listeria phage P35, complete genome	Phage	NA	NA			0
NC_009815	Yes	No	Phage_DB	38124	Listeria phage A006, complete genome	Phage	NA	NA			0
NC_009816	Yes	No	Phage_DB	70579	Corynebacterium phage P1201, complete genome	Phage	NA	NA			0
NC_009817	Yes	No	Phage_DB	79232	Lactococcus phage KSY1, complete genome	Phage	NA	NA			0
NC_009818	Yes	No	Phage_DB	36409	Pseudomonas phage MP22, complete genome	Phage	NA	NA			0
NC_009819	Yes	No	Phage_DB	40539	Streptococcus phage P9, complete genome	Phage	NA	NA			0
NC_009820	Yes	No	Phage_DB	58692	Mycobacterium phage Tweety, complete genome	Phage	NA	NA			0
NC_009821	Yes	No	Phage_DB	164270	Enterobacteria phage Phi1, complete genome	Phage	NA	NA			0
NC_009829	Yes	No	Plasmid_DB	46804	Serratia_proteamaculans_568_plasmid_pSPRO01,_complete_sequence.	p48 community	NA	NA			0
NC_009837	Yes	Yes	Plasmid_DB	174241	Escherichia_coli_APEC_O1_plasmid_pAPEC-O1-ColBM,_complete_sequence.	Plasmid	Plasmid	NA			0
NC_009838	Yes	Yes	Plasmid_DB	241387	Escherichia_coli_APEC_O1_plasmid_pAPEC-O1-R,_complete_sequence.	Plasmid	Plasmid	NA			0
NC_009875	Yes	No	Phage_DB	17938	Staphylococcus phage SAP-2, complete genome	Phage	NA	NA			0
NC_009877	Yes	No	Phage_DB	51277	Mycobacterium phage U2, complete genome	Phage	NA	NA			0
NC_009897	Yes	Yes	Plasmid_DB	15286	Rickettsia_massiliae_MTU5_plasmid_pRMA,_complete_sequence.	Plasmid	NA	NA			0
NC_009904	Yes	No	Phage_DB	142072	Enterococcus phage phiEF24C, complete genome	Phage	NA	NA			0
NC_009926	No	Yes	Plasmid_DB	374161		Plasmid	Plasmid	NA			0
NC_009927	No	Yes	Plasmid_DB	356087		Plasmid	NA	NA			0
NC_009928	No	Yes	Plasmid_DB	273121		Plasmid	NA	NA			0
NC_009929	No	Yes	Plasmid_DB	226680		Plasmid	NA	NA			0
NC_009930	No	Yes	Plasmid_DB	177162		Plasmid	NA	NA			0
NC_009931	No	Yes	Plasmid_DB	172728		Plasmid	NA	NA			0
NC_009932	No	Yes	Plasmid_DB	155110		Plasmid	NA	NA			0
NC_009933	No	Yes	Plasmid_DB	120693		Plasmid	NA	NA			0
NC_009934	No	Yes	Plasmid_DB	2133		Plasmid	NA	NA			0
NC_009935	Yes	No	Phage_DB	43200	Pseudomonas phage LKD16, complete genome	Phage	NA	NA			0
NC_009936	Yes	No	Phage_DB	41593	Pseudomonas phage LKA1, complete genome	Phage	NA	NA			0
NC_009939	Yes	Yes	Plasmid_DB	205686	Deinococcus_geothermalis_DSM_11300_plasmid_pDGEO02,_complete	611 community	Prophage	NA			0
NC_009955	Yes	Yes	Plasmid_DB	190506	Dinoroseobacter_shibae_DFL_12_=_DSM_16493_plasmid_pDSHI01,_complete	Plasmid	Plasmid	NA			0
NC_009956	Yes	Yes	Plasmid_DB	152970	Dinoroseobacter_shibae_DFL_12_=_DSM_16493_plasmid_pDSHI02,_complete	Plasmid	Plasmid	NA			0
NC_009957	Yes	Yes	Plasmid_DB	126304	Dinoroseobacter_shibae_DFL_12_=_DSM_16493_plasmid_pDSHI03,_complete	Plasmid	Plasmid	NA			0
NC_009958	Yes	Yes	Plasmid_DB	86208	Dinoroseobacter_shibae_DFL_12_=_DSM_16493_plasmid_pDSHI04,_complete	Plasmid	Plasmid	NA			0
NC_009959	Yes	Yes	Plasmid_DB	72296	Dinoroseobacter_shibae_DFL_12_=_DSM_16493_plasmid_pDSHI05,_complete	Plasmid	Plasmid	NA			0
NC_009987	Yes	No	Phage_DB	7870	Spiroplasma kunkelii virus SkV1_CR2-3x, complete genome	Phage	NA	NA			0
NC_009990	Yes	No	Phage_DB	37313	Thalassomonas phage BA3, complete genome	Phage	NA	NA			0
NC_009993	Yes	No	Phage_DB	53746	Mycobacterium phage Giles, complete genome	Phage	NA	NA			0
NC_009998	Yes	Yes	Plasmid_DB	75605	Shewanella_baltica_OS195_plasmid_pS19501,_complete_sequence.	Plasmid	Plasmid	NA			0
NC_009999	Yes	Yes	Plasmid_DB	75508	Shewanella_baltica_OS195_plasmid_pS19502,_complete_sequence.	Plasmid	Plasmid	NA			0
NC_010000	Yes	Yes	Plasmid_DB	49148	Shewanella_baltica_OS195_plasmid_pS19503,_complete_sequence.	Plasmid	Plasmid	NA			0
NC_010008	Yes	Yes	Plasmid_DB	5428	Bacillus_megaterium_QM_B1551_plasmid_pBM100,_complete_sequence.	Plasmid	Plasmid	NA			0
NC_010009	Yes	Yes	Plasmid_DB	9098	Bacillus_megaterium_QM_B1551_plasmid_pBM200,_complete_sequence.	Plasmid	Plasmid	NA			0
NC_010010	Yes	Yes	Plasmid_DB	26587	Bacillus_megaterium_QM_B1551_plasmid_pBM300,_complete_sequence.	Plasmid	Plasmid	NA			0
NC_010063	Yes	Yes	Plasmid_DB	27041	Staphylococcus_aureus_subsp._aureus_USA300_TCH1516_plasmid	Plasmid	Plasmid	NA			0
NC_010070	Yes	Yes	Plasmid_DB	167422	Burkholderia_multivorans_ATCC_17616_plasmid_pBMUL01,_complete	Plasmid	Plasmid	NA			0
NC_010105	Yes	No	Phage_DB	170523	Enterobacteria phage JS98, complete genome	Phage	NA	NA			0
NC_010106	Yes	No	Phage_DB	52975	Enterobacteria phage phiEcoM-GJ1, complete genome	Phage	NA	NA			0
NC_010115	Yes	Yes	Plasmid_DB	37317	Coxiella_burnetii_RSA_331_plasmid_QpH1,_complete_sequence.	Plasmid	Plasmid	NA			0
NC_010116	Yes	No	Phage_DB	58663	Pseudomonas phage YuA, complete genome	Phage	NA	NA			0
NC_010123	Yes	Yes	Plasmid_DB	16610	Gluconacetobacter_diazotrophicus_PA1_5_plasmid_pGDIPal5II,_complete	Plasmid	Plasmid	NA			0
NC_010124	Yes	Yes	Plasmid_DB	38818	Gluconacetobacter_diazotrophicus_PA1_5_plasmid_pGDIPal5I,_complete	Plasmid	Plasmid	NA			0
NC_010147	Yes	No	Phage_DB	43011	Staphylococcus phage phiMR11, complete genome	Phage	NA	NA			0
NC_010157	Yes	Yes	Plasmid_DB	68190	Yersinia_pestis_Angola_plasmid_new_pCD,_complete_sequence.	Plasmid	Plasmid	NA			0
NC_010158	Yes	Yes	Plasmid_DB	114570	Yersinia_pestis_Angola_plasmid_pMT-pPCP,_complete_sequence.	pMT1 group	Phage	NA	pMT1 group	High	0.776	pMT1
NC_010160	Yes	Yes	Plasmid_DB	23343	Bartonella_tribocorum_CIP_105476_plasmid_pBT01,_complete_sequence.	Plasmid	Plasmid	NA			0
NC_010179	Yes	No	Phage_DB	40881	Lactobacillus johnsonii prophage Lj771, complete genome	Phage	NA	NA			0
NC_010180	Yes	Yes	Plasmid_DB	417054	Bacillus_mycoides_KBAB4_plasmid_pBWB401,_complete_sequence.	Plasmid	Prophage+Plasmid	NA			0
NC_010181	Yes	Yes	Plasmid_DB	75107	Bacillus_mycoides_KBAB4_plasmid_pBWB402,_complete_sequence.	Plasmid	Plasmid	NA			0
NC_010182	Yes	Yes	Plasmid_DB	64977	Bacillus_mycoides_KBAB4_plasmid_pBWB403,_complete_sequence.	533 community	Phage	NA			0
NC_010183	Yes	Yes	Plasmid_DB	52830	Bacillus_mycoides_KBAB4_plasmid_pBWB404,_complete_sequence.	IEBH-Waukesha community	Phage	NA			0
NC_010237	Yes	No	Phage_DB	63395	Enterobacteria phage Min27, complete genome	Phage	NA	NA			0
NC_010258	Yes	Yes	Plasmid_DB	39281	Coxiella_burnetii_'MSU_Goat_Q177'_plasmid_QpRS,_complete_sequence.	Plasmid	Plasmid	NA			0
NC_010324	Yes	No	Phage_DB	77554	Enterobacteria phage phiEco32, complete genome	Phage	NA	NA			0
NC_010325	Yes	No	Phage_DB	45625	Pseudomonas phage LUZ24, complete genome	Phage	NA	NA			0
NC_010326	Yes	No	Phage_DB	43548	Pseudomonas phage LUZ19, complete genome	Phage	NA	NA			0
NC_010331	Yes	No	Plasmid_DB	3936	Francisella_philomiragia_subsp._philomiragia_ATCC_25017_plasmid	Plasmid	NA	NA			0
NC_010333	Yes	No	Plasmid_DB	177878	Caulobacter_sp._K31_plasmid_pCAUL02,_complete_sequence.	Plasmid	NA	NA			0
NC_010335	Yes	No	Plasmid_DB	233649	Caulobacter_sp._K31_plasmid_pCAUL01,_complete_sequence.	Plasmid	NA	NA			0
NC_010342	Yes	No	Phage_DB	39245	Halomonas phage phiHAP-1, complete genome	VP882 community	NA	NA			0
NC_010353	Yes	No	Phage_DB	35543	Streptococcus phage 858, complete genome	Phage	NA	NA			0
NC_010355	Yes	No	Phage_DB	62337	Azospirillum phage Cd, complete genome	Phage	NA	NA			0
NC_010363	Yes	No	Phage_DB	18762	Lactococcus phage asccphi28, complete genome	Phage	NA	NA			0
NC_010366	Yes	No	Plasmid_DB	147625	Halobacterium_salinarum_R1_plasmid_PHS1,_complete_sequence.	Plasmid	NA	NA			0
NC_010367	Yes	No	Plasmid_DB	40894	Halobacterium_salinarum_R1_plasmid_PHS4,_complete_sequence.	Plasmid	NA	NA			0
NC_010368	Yes	No	Plasmid_DB	284332	Halobacterium_salinarum_R1_plasmid_PHS3,_complete_sequence.	Plasmid	NA	NA			0
NC_010369	Yes	No	Plasmid_DB	194963	Halobacterium_salinarum_R1_plasmid_PHS2,_complete_sequence.	Plasmid	NA	NA			0
NC_010371	Yes	Yes	Plasmid_DB	189163	Finegoldia_magna_ATCC_29328_plasmid_pFMC,_complete_sequence.	Plasmid	NA	NA			0
NC_010373	Yes	Yes	Plasmid_DB	57951	Methylobacterium_sp._4-46_plasmid_pM44601,_complete_sequence.	Plasmid	Plasmid	NA			0
NC_010374	Yes	Yes	Plasmid_DB	20019	Methylobacterium_sp._4-46_plasmid_pM44602,_complete_sequence.	Plasmid	NA	NA			0
NC_010379	Yes	Yes	Plasmid_DB	148780	Clostridium_botulinum_B1_str._Okra_plasmid_pCLD,_complete_sequence.	Plasmid	NA	NA			0
NC_010381	Yes	Yes	Plasmid_DB	177642	Lysinibacillus_sphaericus_C3-41_plasmid_pBsph,_complete_sequence.	Plasmid	Plasmid	NA			0
NC_010394	No	Yes	Plasmid_DB	23319		Plasmid	Plasmid	NA			0
NC_010399	Yes	Yes	Plasmid_DB	50350	Clavibacter_michiganensis_subsp._sepedonicus_plasmid_pCS1,_complete	Plasmid	Plasmid	NA			0
NC_010401	Yes	Yes	Plasmid_DB	5644	Acinetobacter_baumannii_AYE_plasmid_p1ABAYE,_complete_sequence.	Plasmid	Plasmid	NA			0
NC_010402	Yes	Yes	Plasmid_DB	9661	Acinetobacter_baumannii_AYE_plasmid_p2ABAYE,_complete_sequence.	Plasmid	Plasmid	NA			0
NC_010403	Yes	Yes	Plasmid_DB	2726	Acinetobacter_baumannii_AYE_plasmid_p4ABAYE,_complete_sequence.	Plasmid	Plasmid	NA			0
NC_010404	Yes	Yes	Plasmid_DB	94413	Acinetobacter_baumannii_AYE_plasmid_p3ABAYE,_complete_sequence.	Plasmid	Plasmid	NA			0
NC_010408	Yes	Yes	Plasmid_DB	94791	Clavibacter_michiganensis_subsp._sepedonicus_plasmid_pCSL1,	Plasmid	Plasmid	NA			0
NC_010418	Yes	Yes	Plasmid_DB	266785	Clostridium_botulinum_A3_str._Loch_Maree_plasmid_pCLK,_complete	Plasmid	Prophage	NA			0
NC_010429	Yes	No	Phage_DB	6867	Stenotrophomonas phage PSH1, complete sequence	Phage	NA	NA			0
NC_010466	Yes	Yes	Plasmid_DB	31463	Leuconostoc_citreum_KM20_plasmid_pLCK2,_complete_sequence.	Plasmid	Plasmid	NA			0
NC_010467	Yes	Yes	Plasmid_DB	17971	Leuconostoc_citreum_KM20_plasmid_pLCK3,_complete_sequence.	Plasmid	Plasmid	NA			0
NC_010469	Yes	Yes	Plasmid_DB	12183	Leuconostoc_citreum_KM20_plasmid_pLCK4,_complete_sequence.	Plasmid	Plasmid	NA			0
NC_010470	Yes	Yes	Plasmid_DB	38713	Leuconostoc_citreum_KM20_plasmid_pLCK1,_complete_sequence.	Plasmid	Plasmid	NA			0
NC_010474	Yes	Yes	Plasmid_DB	186459	Synechococcus_sp._PCC_7002_plasmid_pAQ7,_complete_sequence.	Plasmid	Plasmid	NA			0
NC_010476	Yes	Yes	Plasmid_DB	4809	Synechococcus_sp._PCC_7002_plasmid_pAQ1,_complete_sequence.	Plasmid	Plasmid	NA			0
NC_010477	Yes	Yes	Plasmid_DB	16103	Synechococcus_sp._PCC_7002_plasmid_pAQ3,_complete_sequence.	Plasmid	NA	NA			0
NC_010478	Yes	Yes	Plasmid_DB	31972	Synechococcus_sp._PCC_7002_plasmid_pAQ4,_complete_sequence.	Plasmid	Plasmid	NA			0
NC_010479	Yes	Yes	Plasmid_DB	38515	Synechococcus_sp._PCC_7002_plasmid_pAQ5,_complete_sequence.	Plasmid	Plasmid	NA			0
NC_010480	Yes	Yes	Plasmid_DB	124030	Synechococcus_sp._PCC_7002_plasmid_pAQ6,_complete_sequence.	Plasmid	Plasmid	NA			0
NC_010485	Yes	Yes	Plasmid_DB	8909	Escherichia_coli_SMS-3-5_plasmid_pSMS35_8,_complete_sequence.	Plasmid	Plasmid	NA			0
NC_010486	Yes	Yes	Plasmid_DB	4074	Escherichia_coli_SMS-3-5_plasmid_pSMS35_4,_complete_sequence.	Plasmid	Plasmid	NA			0
NC_010487	Yes	Yes	Plasmid_DB	3565	Escherichia_coli_SMS-3-5_plasmid_pSMS35_3,_complete_sequence.	Plasmid	Plasmid	NA			0
NC_010488	Yes	Yes	Plasmid_DB	130440	Escherichia_coli_SMS-3-5_plasmid_pSMS35_130,_complete_sequence.	Plasmid	Plasmid	NA			0
NC_010495	Yes	No	Phage_DB	45051	Salmonella phage E1, complete genome	Phage	NA	NA			0
NC_010502	Yes	Yes	Plasmid_DB	27836	Methylobacterium_radiotolerans_JCM_2831_plasmid_pMRAD06,_complete	Plasmid	Plasmid	NA			0
NC_010504	Yes	Yes	Plasmid_DB	22114	Methylobacterium_radiotolerans_JCM_2831_plasmid_pMRAD07,_complete	Plasmid	Plasmid	NA			0
NC_010507	Yes	Yes	Plasmid_DB	21022	Methylobacterium_radiotolerans_JCM_2831_plasmid_pMRAD08,_complete	Plasmid	NA	NA			0
NC_010509	Yes	Yes	Plasmid_DB	47003	Methylobacterium_radiotolerans_JCM_2831_plasmid_pMRAD02,_complete	Plasmid	Plasmid	NA			0
NC_010510	Yes	Yes	Plasmid_DB	586164	Methylobacterium_radiotolerans_JCM_2831_plasmid_pMRAD01,_complete	Plasmid	Plasmid	NA			0
NC_010514	Yes	Yes	Plasmid_DB	42985	Methylobacterium_radiotolerans_JCM_2831_plasmid_pMRAD03,_complete	Plasmid	Plasmid	NA			0
NC_010517	Yes	Yes	Plasmid_DB	37743	Methylobacterium_radiotolerans_JCM_2831_plasmid_pMRAD04,_complete	Plasmid	Plasmid	NA			0
NC_010518	Yes	Yes	Plasmid_DB	36410	Methylobacterium_radiotolerans_JCM_2831_plasmid_pMRAD05,_complete	Plasmid	Plasmid	NA			0
NC_010539	Yes	Yes	Plasmid_DB	39620	Crocosphaera_subtropica_ATCC_51142_plasmid_A,_complete_sequence.	Plasmid	NA	NA			0
NC_010541	Yes	Yes	Plasmid_DB	31856	Crocosphaera_subtropica_ATCC_51142_plasmid_B,_complete_sequence.	Plasmid	Plasmid	NA			0
NC_010542	Yes	Yes	Plasmid_DB	14685	Crocosphaera_subtropica_ATCC_51142_plasmid_pC,_complete_sequence.	Plasmid	Plasmid	NA			0
NC_010543	Yes	Yes	Plasmid_DB	10244	Crocosphaera_subtropica_ATCC_51142_plasmid_D,_complete_sequence.	Plasmid	Plasmid	NA			0
NC_010549	Yes	Yes	Plasmid_DB	4885	Exiguobacterium_sibiricum_255-15_plasmid_pEXIG01,_complete	Plasmid	Plasmid	NA			0
NC_010550	Yes	Yes	Plasmid_DB	1765	Exiguobacterium_sibiricum_255-15_plasmid_pEXIG02,_complete	Plasmid	NA	NA			0
NC_010553	Yes	Yes	Plasmid_DB	301592	Burkholderia_ambifaria_MC40-6_plasmid_pBMC401,_complete_sequence.	Plasmid	Plasmid	NA			0
NC_010555	Yes	Yes	Plasmid_DB	36289	Proteus_mirabilis_HI4320_plasmid_pHI4320,_complete_sequence.	Plasmid	Plasmid	NA			0
NC_010576	Yes	No	Phage_DB	55597	Lactococcus phage 1706, complete genome	Phage	NA	NA			0
NC_010578	Yes	Yes	Plasmid_DB	66727	Beijerinckia_indica_subsp._indica_ATCC_9039_plasmid_pBIND02,	Plasmid	NA	NA			0
NC_010579	Yes	Yes	Plasmid_DB	38297	Xylella_fastidiosa_M23_plasmid_pXFAS01,_complete_sequence.	Plasmid	Plasmid	NA			0
NC_010580	Yes	Yes	Plasmid_DB	181736	Beijerinckia_indica_subsp._indica_ATCC_9039_plasmid_pBIND01,	Plasmid	Plasmid	NA			0
NC_010583	Yes	No	Phage_DB	111382	Enterobacteria phage EPS7, complete genome	Phage	NA	NA			0
NC_010604	Yes	Yes	Plasmid_DB	23317	Mycobacterium_marinum_M_plasmid_pMM23,_complete_sequence.	Plasmid	Plasmid	NA			0
NC_010605	Yes	Yes	Plasmid_DB	28279	Acinetobacter_baumannii_ACICU_plasmid_pACICU1,_complete_sequence.	Plasmid	Plasmid	NA			0
NC_010606	Yes	Yes	Plasmid_DB	64366	Acinetobacter_baumannii_ACICU_plasmid_pACICU2,_complete_sequence.	Plasmid	Plasmid	NA			0
NC_010625	Yes	Yes	Plasmid_DB	1904893	Paraburkholderia_phymatum_STM815_plasmid_pBPHY01,_complete	Plasmid	Prophage+Plasmid	NA			0
NC_010627	Yes	Yes	Plasmid_DB	595108	Paraburkholderia_phymatum_STM815_plasmid_pBPHY02,_complete	Plasmid	Plasmid	NA			0
NC_010629	Yes	Yes	Plasmid_DB	26419	Nostoc_punctiforme_PCC_73102_plasmid_pNPUN05,_complete_sequence.	Plasmid	Plasmid	NA			0
NC_010630	Yes	Yes	Plasmid_DB	123028	Nostoc_punctiforme_PCC_73102_plasmid_pNPUN03,_complete_sequence.	Plasmid	Plasmid	NA			0
NC_010631	Yes	Yes	Plasmid_DB	354564	Nostoc_punctiforme_PCC_73102_plasmid_pNPUN01,_complete_sequence.	Plasmid	Plasmid	NA			0
NC_010632	Yes	Yes	Plasmid_DB	254918	Nostoc_punctiforme_PCC_73102_plasmid_pNPUN02,_complete_sequence.	Plasmid	Plasmid	NA			0
NC_010633	Yes	Yes	Plasmid_DB	65940	Nostoc_punctiforme_PCC_73102_plasmid_pNPUN04,_complete_sequence.	Plasmid	Plasmid	NA			0
NC_010635	Yes	No	Plasmid_DB	69812	Yersinia_pseudotuberculosis_PB1/+_plasmid_pYPTS01,_complete	Plasmid	NA	NA			0.014	pMT1
NC_010656	Yes	Yes	Plasmid_DB	2089	Shigella_boydii_CDC_3083-94_plasmid_pBS512_2,_complete_sequence.	Plasmid	Plasmid	NA			0
NC_010657	Yes	Yes	Plasmid_DB	33103	Shigella_boydii_CDC_3083-94_plasmid_pBS512_33,_complete_sequence.	Plasmid	Plasmid	NA			0
NC_010659	Yes	Yes	Plasmid_DB	5114	Shigella_boydii_CDC_3083-94_plasmid_pBS512_5,_complete_sequence.	Plasmid	Plasmid	NA			0
NC_010660	Yes	Yes	Plasmid_DB	210919	Shigella_boydii_CDC_3083-94_plasmid_pBS512_211,_complete_sequence.	Plasmid	Plasmid	NA			0.006	pMT1
NC_010672	Yes	Yes	Plasmid_DB	7437	Shigella_boydii_CDC_3083-94_plasmid_pBS512_7,_complete_sequence.	Plasmid	Plasmid	NA			0
NC_010679	Yes	Yes	Plasmid_DB	121122	Paraburkholderia_phytofirmans_PsJN_plasmid_pBPHYT01,_complete	Plasmid	Plasmid	NA			0
NC_010680	Yes	Yes	Plasmid_DB	47642	Clostridium_botulinum_B_str._Eklund_17B_(NRP)_plasmid_pCLL,	Plasmid	Plasmid	NA			0
NC_010683	Yes	No	Plasmid_DB	80934	Ralstonia_pickettii_12J_plasmid_pRPIC01,_complete_sequence.	Plasmid	NA	NA			0
NC_010693	Yes	Yes	Plasmid_DB	46159	Erwinia_tasmaniensis_Et1/99_plasmid_pET46,_complete_sequence.	Plasmid	Plasmid	NA			0
NC_010695	Yes	Yes	Plasmid_DB	9299	Erwinia_tasmaniensis_Et1/99_plasmid_pET09,_complete_sequence.	Plasmid	Plasmid	NA			0
NC_010696	Yes	Yes	Plasmid_DB	35494	Erwinia_tasmaniensis_Et1/99_plasmid_pET35,_complete_sequence.	Plasmid	Plasmid	NA			0
NC_010697	Yes	Yes	Plasmid_DB	48751	Erwinia_tasmaniensis_Et1/99_plasmid_pET49,_complete_sequence.	Plasmid	Plasmid	NA			0
NC_010699	Yes	Yes	Plasmid_DB	44694	Erwinia_tasmaniensis_Et1/99_plasmid_pET45,_complete_sequence.	Plasmid	Plasmid	NA			0
NC_010715	Yes	Yes	Plasmid_DB	17207	Natranaerobius_thermophilus_JW/NM-WN-LF_plasmid_pNTHE01,_complete	Plasmid	Plasmid	NA			0
NC_010721	Yes	Yes	Plasmid_DB	23392	Methylorubrum_populi_BJ001_plasmid_pMPOP02,_complete_sequence.	1327 community	Phage	NA			0
NC_010724	Yes	Yes	Plasmid_DB	8689	Natranaerobius_thermophilus_JW/NM-WN-LF_plasmid_pNTHE02,_complete	Plasmid	Phage	NA			0
NC_010727	Yes	Yes	Plasmid_DB	25164	Methylorubrum_populi_BJ001_plasmid_pMPOP01,_complete_sequence.	Plasmid	Plasmid	NA			0
NC_010802	Yes	Yes	Plasmid_DB	167422	Burkholderia_multivorans_ATCC_17616_plasmid_pTGL1,_complete	Plasmid	Plasmid	NA			0
NC_010807	Yes	No	Phage_DB	38815	Salmonella phage phiSG-JL2, complete genome	Phage	NA	NA			0
NC_010808	Yes	No	Phage_DB	44342	Staphylococcus phage phiMR25, complete genome	Phage	NA	NA			0
NC_010811	Yes	No	Phage_DB	231255	Ralstonia phage RSL1, complete genome	Phage	NA	NA			0
NC_010813	Yes	Yes	Plasmid_DB	29037	Corynebacterium_aurimucosum_ATCC_700975_plasmid_pET44827,_complete	Plasmid	Plasmid	NA			0
NC_010815	Yes	Yes	Plasmid_DB	77113	Geobacter_lovleyi_SZ_plasmid_pGLOV01,_complete_sequence.	Plasmid	NA	NA			0
NC_010821	Yes	No	Phage_DB	316674	Pseudomonas phage 201phi2-1, complete genome	Phage	NA	NA			0
NC_010844	Yes	Yes	Plasmid_DB	74116	Leptospira_biflexa_serovar_Patoc_strain_'Patoc_1_(Paris)'_plasmid	Plasmid	NA	NA			0
NC_010846	Yes	Yes	Plasmid_DB	74117	Leptospira_biflexa_serovar_Patoc_strain_'Patoc_1_(Ames)'_plasmid	Plasmid	NA	NA			0
NC_010940	Yes	Yes	Plasmid_DB	3533	Actinobacillus_pleuropneumoniae_serovar_7_str._AP76_plasmid_APP7_C,	Plasmid	Plasmid	NA			0
NC_010941	Yes	Yes	Plasmid_DB	4236	Actinobacillus_pleuropneumoniae_serovar_7_str._AP76_plasmid_ABB7_B,	Plasmid	Plasmid	NA			0
NC_010942	Yes	Yes	Plasmid_DB	5685	Actinobacillus_pleuropneumoniae_serovar_7_str._AP76_plasmid_APP7_A,	Plasmid	Plasmid	NA			0
NC_010945	Yes	No	Phage_DB	39136	Streptococcus phage PH15, complete genome	Phage	NA	NA			0
NC_010996	Yes	Yes	Plasmid_DB	429111	Rhizobium_etli_CIAT_652_plasmid_pB,_complete_sequence.	Plasmid	Plasmid	NA			0
NC_010997	Yes	Yes	Plasmid_DB	1091523	Rhizobium_etli_CIAT_652_plasmid_pC,_complete_sequence.	Plasmid	Plasmid	NA			0
NC_010998	Yes	Yes	Plasmid_DB	414090	Rhizobium_etli_CIAT_652_plasmid_pA,_complete_sequence.	Plasmid	Plasmid	NA			0
NC_011003	Yes	Yes	Plasmid_DB	92661	Burkholderia_cenocepacia_J2315_plasmid_pBCJ2315,_complete_sequence.	Plasmid	Plasmid	NA			0
NC_011022	Yes	No	Phage_DB	51621	Mycobacterium phage DD5, complete genome	Phage	NA	NA			0
NC_011034	Yes	Yes	Plasmid_DB	4153	Neisseria_gonorrhoeae_NCCP11945_plasmid_pNGK,_complete_sequence.	Plasmid	Plasmid	NA			0
NC_011038	Yes	No	Phage_DB	38677	Yersinia phage Yepe2, complete genome	Phage	NA	NA			0
NC_011039	Yes	No	Phage_DB	70110	Mycobacterium phage Predator, complete genome	Phage	NA	NA			0
NC_011040	Yes	No	Phage_DB	39816	Enterobacteria phage BA14, complete genome	Phage	NA	NA			0
NC_011041	Yes	No	Phage_DB	137947	Escherichia coli bacteriophage rv5, complete sequence	Phage	NA	NA			0
NC_011042	Yes	No	Phage_DB	39252	Enterobacteria phage EcoDS1, complete genome	Phage	NA	NA			0
NC_011043	Yes	No	Phage_DB	41181	Klebsiella phage K11, complete genome	Phage	NA	NA			0
NC_011044	Yes	No	Phage_DB	69904	Mycobacterium phage Nigel, complete genome	Phage	NA	NA			0
NC_011045	Yes	No	Phage_DB	38841	Enterobacteria phage 13a, complete genome	Phage	NA	NA			0
NC_011048	Yes	No	Phage_DB	19282	Bacillus phage phi29, complete genome	Phage	NA	NA			0
NC_011057	Yes	No	Phage_DB	68090	Mycobacterium phage Phaedrus, complete genome	Phage	NA	NA			0
NC_011061	Yes	Yes	Plasmid_DB	66772	Prosthecochloris_aestuarii_DSM_271_plasmid_pPAES01,_complete	Plasmid	Plasmid	NA			0
NC_011079	Yes	Yes	Plasmid_DB	3605	Salmonella_enterica_subsp._enterica_serovar_Newport_str._SL254	Plasmid	Plasmid	NA			0
NC_011081	Yes	Yes	Plasmid_DB	91374	Salmonella_enterica_subsp._enterica_serovar_Heidelberg_str._SL476	Plasmid	Plasmid	NA			0
NC_011082	Yes	Yes	Plasmid_DB	3373	Salmonella_enterica_subsp._enterica_serovar_Heidelberg_str._SL476	Plasmid	Plasmid	NA			0
NC_011085	Yes	No	Phage_DB	38457	Morganella phage MmP1, complete genome	Phage	NA	NA			0
NC_011092	Yes	Yes	Plasmid_DB	110227	Salmonella_enterica_subsp._enterica_serovar_Schwarzengrund_str.	Plasmid	Plasmid	NA			0
NC_011093	Yes	Yes	Plasmid_DB	4585	Salmonella_enterica_subsp._enterica_serovar_Schwarzengrund_str.	Plasmid	Plasmid	NA			0
NC_011103	Yes	No	Phage_DB	60195	Rhizobium phage 16-3, complete genome	Phage	NA	NA			0
NC_011104	Yes	No	Phage_DB	39989	Lactobacillus phage Lrm1, complete genome	Phage	NA	NA			0
NC_011105	Yes	No	Phage_DB	42954	Pseudomonas phage PT5, complete genome	Phage	NA	NA			0
NC_011107	Yes	No	Phage_DB	42961	Pseudomonas phage PT2, complete genome	Phage	NA	NA			0
NC_011142	Yes	No	Phage_DB	47453	Iodobacteriophage phiPLPE, complete genome	Phage	NA	NA			0
NC_011143	Yes	Yes	Plasmid_DB	382976	Phenylobacterium_zucineum_HLK1_plasmid_unnamed,_complete_sequence.	Plasmid	Plasmid	NA			0
NC_011148	Yes	Yes	Plasmid_DB	37978	Salmonella_enterica_subsp._enterica_serovar_Agona_str._SL483	Plasmid	Plasmid	NA			0
NC_011165	Yes	No	Phage_DB	64427	Pseudomonas phage LBL3, complete genome	Phage	NA	NA			0
NC_011166	Yes	No	Phage_DB	66530	Pseudomonas phage LMA2, complete genome	Phage	NA	NA			0
NC_011167	Yes	No	Phage_DB	53104	Bacillus phage IEBH, complete genome	IEBH-Waukesha community	NA	NA			0
NC_011201	Yes	No	Phage_DB	43079	Ralstonia phage RSB1, complete genome	Phage	NA	NA			0
NC_011204	Yes	Yes	Plasmid_DB	74551	Salmonella_enterica_subsp._enterica_serovar_Dublin_str._CT_02021853	Plasmid	Plasmid	NA			0
NC_011216	Yes	No	Phage_DB	37635	Burkholderia phage KS10, complete genome	Phage	NA	NA			0
NC_011222	Yes	No	Phage_DB	44929	Bacteroides phage B40-8, complete genome	Phage	NA	NA			0
NC_011224	Yes	No	Plasmid_DB	11226	Borrelia_duttonii_Ly_plasmid_pl11,_complete_sequence.	Plasmid	NA	NA			0
NC_011226	Yes	No	Plasmid_DB	15049	Borrelia_duttonii_Ly_plasmid_pl15,_complete_sequence.	Plasmid	NA	NA			0
NC_011245	Yes	No	Plasmid_DB	28343	Borrelia_duttonii_Ly_plasmid_pl28,_complete_sequence.	1249 community	NA	NA	cp32 group	Medium	0	cp32
NC_011246	Yes	Yes	Plasmid_DB	123937	Borrelia_recurrentis_A1_plasmid_pl124,_complete_sequence.	Plasmid	Plasmid	NA	cp32 group	Low	0	cp32
NC_011247	Yes	No	Plasmid_DB	163884	Borrelia_duttonii_Ly_plasmid_pl165,_complete_sequence.	Plasmid	NA	NA	cp32 group	Low	0	cp32
NC_011248	Yes	No	Plasmid_DB	35286	Borrelia_duttonii_Ly_plasmid_pl35,_complete_sequence.	Plasmid	NA	NA			0
NC_011249	Yes	No	Plasmid_DB	35831	Borrelia_duttonii_Ly_plasmid_pl36,_complete_sequence.	Plasmid	NA	NA			0
NC_011250	Yes	No	Plasmid_DB	40353	Borrelia_duttonii_Ly_plasmid_pl40,_complete_sequence.	Plasmid	NA	NA			0
NC_011251	Yes	No	Plasmid_DB	41259	Borrelia_duttonii_Ly_plasmid_pl41,_complete_sequence.	Plasmid	NA	NA			0
NC_011252	Yes	Yes	Plasmid_DB	22945	Borrelia_recurrentis_A1_plasmid_pl23,_complete_sequence.	Plasmid	Plasmid	NA			0
NC_011253	Yes	Yes	Plasmid_DB	33213	Borrelia_recurrentis_A1_plasmid_pl33,_complete_sequence.	Plasmid	Plasmid	NA			0
NC_011254	Yes	No	Plasmid_DB	42153	Borrelia_duttonii_Ly_plasmid_pl42,_complete_sequence.	Plasmid	NA	NA			0
NC_011255	Yes	Yes	Plasmid_DB	35315	Borrelia_recurrentis_A1_plasmid_pl35,_complete_sequence.	Plasmid	Plasmid	NA			0
NC_011256	Yes	No	Plasmid_DB	66407	Borrelia_duttonii_Ly_plasmid_pl70,_complete_sequence.	Plasmid	NA	NA			0
NC_011257	Yes	No	Plasmid_DB	23303	Borrelia_duttonii_Ly_plasmid_pl23,_complete_sequence.	Plasmid	NA	NA			0
NC_011258	Yes	Yes	Plasmid_DB	36869	Borrelia_recurrentis_A1_plasmid_pl37,_complete_sequence.	Plasmid	Plasmid	NA			0
NC_011259	Yes	No	Plasmid_DB	23036	Borrelia_duttonii_Ly_plasmid_pl23b,_complete_sequence.	Plasmid	NA	NA			0
NC_011260	Yes	Yes	Plasmid_DB	52772	Borrelia_recurrentis_A1_plasmid_pl53,_complete_sequence.	Plasmid	Plasmid	NA			0
NC_011261	Yes	No	Plasmid_DB	26917	Borrelia_duttonii_Ly_plasmid_pl26,_complete_sequence.	1250 community	NA	NA	cp32 group	Medium	0	cp32
NC_011262	Yes	No	Plasmid_DB	31021	Borrelia_duttonii_Ly_plasmid_pl31,_complete_sequence.	Plasmid	NA	NA			0
NC_011263	Yes	Yes	Plasmid_DB	6131	Borrelia_recurrentis_A1_plasmid_pl6,_complete_sequence.	Plasmid	Plasmid	NA			0
NC_011264	Yes	No	Plasmid_DB	31663	Borrelia_duttonii_Ly_plasmid_pl32,_complete_sequence.	Plasmid	NA	NA			0
NC_011265	Yes	No	Plasmid_DB	27476	Borrelia_duttonii_Ly_plasmid_pl27,_complete_sequence.	Plasmid	NA	NA	cp32 group	Medium	0	cp32
NC_011267	Yes	No	Phage_DB	49487	Mycobacterium phage Solon, complete genome	Phage	NA	NA			0
NC_011269	Yes	No	Phage_DB	154017	Mycobacterium phage ScottMcG, complete genome	Phage	NA	NA			0
NC_011270	Yes	No	Phage_DB	154906	Mycobacterium phage Spud, complete genome	Phage	NA	NA			0
NC_011271	Yes	No	Phage_DB	155372	Mycobacterium phage Cali, complete genome	Phage	NA	NA			0
NC_011272	Yes	No	Phage_DB	153894	Mycobacterium phage Rizal, complete genome	Phage	NA	NA			0
NC_011273	Yes	No	Phage_DB	164602	Mycobacterium phage Myrna, complete genome	Phage	NA	NA			0
NC_011281	Yes	Yes	Plasmid_DB	91096	Klebsiella_variicola_plasmid_pKP91,_complete_sequence.	Plasmid	Plasmid	NA			0
NC_011282	Yes	Yes	Plasmid_DB	187922	Klebsiella_variicola_plasmid_pKP187,_complete_sequence.	Plasmid	Plasmid	NA			0
NC_011285	Yes	No	Phage_DB	64618	Mycobacterium phage Troll4, complete genome	Phage	NA	NA			0
NC_011287	Yes	No	Phage_DB	58554	Mycobacterium phage Pacc40, complete genome	Phage	NA	NA			0
NC_011288	Yes	No	Phage_DB	58471	Mycobacterium phage Fruitloop, complete genome	Phage	NA	NA			0
NC_011289	Yes	No	Phage_DB	58578	Mycobacterium phage Ramsey, complete genome	Phage	NA	NA			0
NC_011290	Yes	No	Phage_DB	64807	Mycobacterium phage Gumball, complete genome	Phage	NA	NA			0
NC_011291	Yes	No	Phage_DB	47057	Mycobacterium phage Brujita, complete genome	Phage	NA	NA			0
NC_011292	Yes	No	Phage_DB	68952	Mycobacterium phage Konstantine, complete genome	Phage	NA	NA			0
NC_011308	Yes	No	Phage_DB	35638	Listeria phage P40, complete genome	Phage	NA	NA			0
NC_011311	Yes	Yes	Plasmid_DB	83540	Aliivibrio_salmonicida_LFI1238_plasmid_pVSAL840,_complete_sequence.	Plasmid	Plasmid	NA			0
NC_011314	Yes	Yes	Plasmid_DB	30807	Aliivibrio_salmonicida_LFI1238_plasmid_pVSAL320,_complete_sequence.	Plasmid	Plasmid	NA			0
NC_011315	Yes	Yes	Plasmid_DB	5360	Aliivibrio_salmonicida_LFI1238_plasmid_pVSAL54,_complete_sequence.	Plasmid	Plasmid	NA			0
NC_011316	Yes	Yes	Plasmid_DB	4327	Aliivibrio_salmonicida_LFI1238_plasmid_pVSAL43,_complete_sequence.	Plasmid	Plasmid	NA			0
NC_011318	Yes	No	Phage_DB	38753	Clostridium phage 39-O, complete genome	Phage	NA	NA			0
NC_011334	Yes	Yes	Plasmid_DB	10031	Helicobacter_pylori_G27_plasmid_pHPG27,_complete_sequence.	Plasmid	Plasmid	NA			0
NC_011344	Yes	No	Phage_DB	47342	Staphylococcus phage phi2958PVL, complete genome	Phage	NA	NA			0
NC_011350	Yes	Yes	Plasmid_DB	94644	Escherichia_coli_O157:H7_str._EC4115_plasmid_pO157,_complete	Plasmid	Plasmid	NA			0
NC_011351	Yes	Yes	Plasmid_DB	37452	Escherichia_coli_O157:H7_str._EC4115_plasmid_pEC4115,_complete	Plasmid	Plasmid	NA			0
NC_011352	Yes	Yes	Plasmid_DB	36487	Lacticaseibacillus_paracasei_plasmid_plca36,_complete_sequence.	Plasmid	Plasmid	NA			0
NC_011355	Yes	Yes	Plasmid_DB	190588	Mycobacterium_liflandii_128FXT_plasmid_pMUM002,_complete_sequence.	Plasmid	Plasmid	NA			0
NC_011356	Yes	No	Phage_DB	54896	Enterobacteria phage YYZ-2008, complete prophage genome	Phage	NA	NA			0
NC_011357	Yes	No	Phage_DB	62147	Stx2-converting phage 1717, complete prophage genome	Phage	NA	NA			0
NC_011366	Yes	Yes	Plasmid_DB	501946	Rhizobium_leguminosarum_bv._trifolii_WSM2304_plasmid_pRLG202,	Plasmid	Plasmid	NA			0
NC_011367	Yes	Yes	Plasmid_DB	27455	Gluconacetobacter_diazotrophicus_PA1_5_plasmid_pGDIA01,_complete	Plasmid	Plasmid	NA			0
NC_011368	Yes	Yes	Plasmid_DB	1266105	Rhizobium_leguminosarum_bv._trifolii_WSM2304_plasmid_pRLG201,	Plasmid	Plasmid	NA			0
NC_011370	Yes	Yes	Plasmid_DB	308747	Rhizobium_leguminosarum_bv._trifolii_WSM2304_plasmid_pRLG203,	Plasmid	Plasmid	NA			0
NC_011371	Yes	Yes	Plasmid_DB	257956	Rhizobium_leguminosarum_bv._trifolii_WSM2304_plasmid_pRLG204,	Plasmid	Plasmid	NA			0
NC_011373	Yes	No	Phage_DB	46872	Pseudomonas phage PAJU2, complete genome	Phage	NA	NA			0
NC_011398	Yes	No	Phage_DB	50930	Clostridium phage phiCD27, complete genome	Phage	NA	NA			0
NC_011399	Yes	No	Phage_DB	8929	Ralstonia phage RSM3 DNA, complete genome	Phage	NA	NA			0
NC_011407	Yes	Yes	Plasmid_DB	6929	Escherichia_coli_SE11_plasmid_pSE11-4,_complete_sequence.	Plasmid	Plasmid	NA			0
NC_011408	Yes	Yes	Plasmid_DB	5366	Escherichia_coli_SE11_plasmid_pSE11-5,_complete_sequence.	Plasmid	Plasmid	NA			0
NC_011411	Yes	Yes	Plasmid_DB	4082	Escherichia_coli_SE11_plasmid_pSE11-6,_complete_sequence.	Plasmid	Plasmid	NA			0
NC_011413	Yes	Yes	Plasmid_DB	91158	Escherichia_coli_SE11_plasmid_pSE11-2,_complete_sequence.	Plasmid	Plasmid	NA			0
NC_011416	Yes	Yes	Plasmid_DB	60555	Escherichia_coli_SE11_plasmid_pSE11-3,_complete_sequence.	Plasmid	Plasmid	NA			0
NC_011419	Yes	Yes	Plasmid_DB	100021	Escherichia_coli_SE11_plasmid_pSE11-1,_complete_sequence.	Plasmid	Plasmid	NA			0
NC_011421	Yes	No	Phage_DB	132562	Bacillus phage SPO1, complete genome	CampHawk community	NA	NA			0
NC_011499	No	Yes	Plasmid_DB	10225		Plasmid	Plasmid	NA			0
NC_011523	Yes	No	Phage_DB	14398	Bacillus phage AP50, complete genome	phiGIL16c community	NA	NA			0
NC_011526	Yes	Yes	Plasmid_DB	39280	Coxiella_burnetii_CbuK_Q154_plasmid_pQpRS_K_Q154,_complete	Plasmid	Plasmid	NA			0
NC_011534	Yes	No	Phage_DB	39472	Kluyvera phage Kvp1, complete genome	Phage	NA	NA			0
NC_011551	Yes	No	Phage_DB	39867	Bacteriophage APSE-2, complete genome	Phage	NA	NA			0
NC_011561	No	Yes	Plasmid_DB	37111		Plasmid	NA	NA			0
NC_011562	No	Yes	Plasmid_DB	31893		Plasmid	NA	NA			0
NC_011563	No	Yes	Plasmid_DB	4149		Plasmid	Plasmid	NA			0
NC_011564	No	Yes	Plasmid_DB	37560		Plasmid	Plasmid	NA			0
NC_011585	Yes	Yes	Plasmid_DB	8731	Acinetobacter_baumannii_AB0057_plasmid_pAB0057,_complete_sequence.	Plasmid	Plasmid	NA			0
NC_011589	Yes	No	Phage_DB	40287	Stenotrophomonas phage S1, complete genome	Phage	NA	NA			0
NC_011602	Yes	Yes	Plasmid_DB	6147	Escherichia_coli_O127:H6_str._E2348/69_plasmid_pE2348-2,_complete	Plasmid	Plasmid	NA			0
NC_011603	Yes	Yes	Plasmid_DB	97978	Escherichia_coli_O127:H6_str._E2348/69_plasmid_pMAR2,_complete	Plasmid	Plasmid	NA			0
NC_011611	Yes	No	Phage_DB	36885	Pseudomonas phage MP38, complete genome	Phage	NA	NA			0
NC_011612	Yes	No	Phage_DB	45344	Staphylococcus phage phiSauS-IPLA35, complete genome	Phage	NA	NA			0
NC_011613	Yes	No	Phage_DB	36632	Pseudomonas phage MP29, complete genome	Phage	NA	NA			0
NC_011614	Yes	No	Phage_DB	42526	Staphylococcus phage phiSauS-IPLA88, complete genome	Phage	NA	NA			0
NC_011645	Yes	No	Phage_DB	37456	Bacillus phage TP21-L, complete genome	Phage	NA	NA			0
NC_011654	Yes	Yes	Plasmid_DB	12481	Bacillus_cereus_AH187_plasmid_pAH187_12,_complete_sequence.	Plasmid	Plasmid	NA			0
NC_011655	Yes	Yes	Plasmid_DB	270082	Bacillus_cereus_AH187_plasmid_pAH187_270,_complete_sequence.	Plasmid	Plasmid	NA			0
NC_011656	Yes	Yes	Plasmid_DB	45173	Bacillus_cereus_AH187_plasmid_pAH187_45,_complete_sequence.	Plasmid	Plasmid	NA			0
NC_011657	Yes	Yes	Plasmid_DB	3091	Bacillus_cereus_AH187_plasmid_pAH187_3,_complete_sequence.	Plasmid	Plasmid	NA			0
NC_011664	Yes	Yes	Plasmid_DB	88311	Shewanella_baltica_OS223_plasmid_pS22301,_complete_sequence.	Plasmid	Plasmid	NA			0
NC_011665	Yes	Yes	Plasmid_DB	59223	Shewanella_baltica_OS223_plasmid_pS22303,_complete_sequence.	Plasmid	Plasmid	NA			0
NC_011667	Yes	Yes	Plasmid_DB	78374	Thauera_sp._MZ1T_plasmid_pTha01,_complete_sequence.	Plasmid	Plasmid	NA			0
NC_011668	Yes	Yes	Plasmid_DB	65448	Shewanella_baltica_OS223_plasmid_pS22302,_complete_sequence.	Plasmid	Plasmid	NA			0
NC_011703	Yes	No	Phage_DB	66235	Pseudomonas phage 14-1, complete genome	Phage	NA	NA			0
NC_011720	Yes	Yes	Plasmid_DB	48168	Borreliella_burgdorferi_ZS7_plasmid_ZS7_cp32-3+10,_complete	cp32 community	Plasmid	NA	cp32 group	Low	0.254	cp32
NC_011721	Yes	Yes	Plasmid_DB	50894	Rippkaea_orientalis_PCC_8801_plasmid_pP880101,_complete_sequence.	Plasmid	Plasmid	NA			0
NC_011722	Yes	Yes	Plasmid_DB	30467	Borreliella_burgdorferi_ZS7_plasmid_ZS7_cp32-9,_complete_sequence.	cp32 group	Plasmid	NA	cp32 group	High	0.771	cp32
NC_011723	Yes	Yes	Plasmid_DB	40786	Rippkaea_orientalis_PCC_8801_plasmid_pP880102,_complete_sequence.	Plasmid	NA	NA			0
NC_011724	Yes	Yes	Plasmid_DB	26514	Borreliella_burgdorferi_ZS7_plasmid_ZS7_cp26,_complete_sequence.	Plasmid	Plasmid	NA			0
NC_011727	Yes	Yes	Plasmid_DB	16601	Rippkaea_orientalis_PCC_8801_plasmid_pP880103,_complete_sequence.	Plasmid	NA	NA			0
NC_011730	Yes	Yes	Plasmid_DB	29239	Gloeothece_citriformis_PCC_7424_plasmid_pP742403,_complete	Plasmid	NA	NA			0
NC_011731	Yes	Yes	Plasmid_DB	30330	Borreliella_burgdorferi_ZS7_plasmid_ZS7_cp32-1,_complete_sequence.	cp32 group	Plasmid	NA	cp32 group	High	0.763	cp32
NC_011732	Yes	Yes	Plasmid_DB	22636	Gloeothece_citriformis_PCC_7424_plasmid_pP742404,_complete	Plasmid	Plasmid	NA			0
NC_011733	Yes	Yes	Plasmid_DB	18083	Gloeothece_citriformis_PCC_7424_plasmid_pP742405,_complete	Plasmid	Plasmid	NA			0
NC_011734	Yes	Yes	Plasmid_DB	15219	Gloeothece_citriformis_PCC_7424_plasmid_pP742406,_complete	Plasmid	Plasmid	NA			0
NC_011735	Yes	Yes	Plasmid_DB	29806	Borreliella_burgdorferi_ZS7_plasmid_ZS7_cp32-12,_complete_sequence.	cp32 group	Plasmid	NA	cp32 group	High	0.78	cp32
NC_011736	Yes	Yes	Plasmid_DB	30964	Borreliella_burgdorferi_ZS7_plasmid_ZS7_cp32-4,_complete_sequence.	cp32 group	Plasmid	NA	cp32 group	High	0.732	cp32
NC_011737	Yes	Yes	Plasmid_DB	197705	Gloeothece_citriformis_PCC_7424_plasmid_pP742402,_complete	Plasmid	Plasmid	NA			0
NC_011738	Yes	Yes	Plasmid_DB	328635	Gloeothece_citriformis_PCC_7424_plasmid_pP742401,_complete	Plasmid	NA	NA			0
NC_011743	Yes	Yes	Plasmid_DB	55150	Escherichia_fergusonii_ATCC_35469_plasmid_pEFER,_complete_sequence.	Plasmid	Plasmid	NA			0
NC_011747	Yes	Yes	Plasmid_DB	133853	Escherichia_coli_S88_plasmid_pECOS88,_complete_sequence.	Plasmid	Plasmid	NA			0
NC_011756	Yes	No	Phage_DB	66390	Pseudomonas phage SN, complete genome	Phage	NA	NA			0
NC_011758	Yes	Yes	Plasmid_DB	380207	Methylorubrum_extorquens_CM4_plasmid_pCMU01,_complete_sequence.	Plasmid	Plasmid	NA			0
NC_011760	Yes	Yes	Plasmid_DB	22617	Methylorubrum_extorquens_CM4_plasmid_pCMU02,_complete_sequence.	Plasmid	NA	NA			0
NC_011771	Yes	Yes	Plasmid_DB	10915	Bacillus_cereus_AH820_plasmid_pAH820_10,_complete_sequence.	Plasmid	Plasmid	NA			0
NC_011774	Yes	Yes	Plasmid_DB	140001	Bacillus_cereus_G9842_plasmid_pG9842_140,_complete_sequence.	Plasmid	Phage	NA			0
NC_011775	Yes	Yes	Plasmid_DB	209488	Bacillus_cereus_G9842_plasmid_pG9842_209,_complete_sequence.	Plasmid	Plasmid	NA			0
NC_011776	Yes	Yes	Plasmid_DB	3091	Bacillus_cereus_AH820_plasmid_pAH820_3,_complete_sequence.	Plasmid	Plasmid	NA			0
NC_011777	Yes	Yes	Plasmid_DB	272145	Bacillus_cereus_AH820_plasmid_pAH820_272,_complete_sequence.	Plasmid	Plasmid	NA			0
NC_011778	Yes	Yes	Plasmid_DB	36852	Borreliella_burgdorferi_ZS7_plasmid_ZS7_lp36,_complete_sequence.	Plasmid	Plasmid	NA			0
NC_011779	Yes	Yes	Plasmid_DB	29758	Borreliella_burgdorferi_ZS7_plasmid_ZS7_lp28-2,_complete_sequence.	Plasmid	Plasmid	NA			0
NC_011780	Yes	Yes	Plasmid_DB	23422	Borreliella_burgdorferi_ZS7_plasmid_ZS7_lp28-1,_complete_sequence.	Plasmid	Plasmid	NA			0
NC_011781	Yes	Yes	Plasmid_DB	28414	Borreliella_burgdorferi_ZS7_plasmid_ZS7_lp28-3,_complete_sequence.	Plasmid	Plasmid	NA			0
NC_011782	Yes	Yes	Plasmid_DB	17266	Borreliella_burgdorferi_ZS7_plasmid_ZS7_lp17,_complete_sequence.	Plasmid	Plasmid	NA			0
NC_011783	Yes	Yes	Plasmid_DB	24326	Borreliella_burgdorferi_ZS7_plasmid_ZS7_lp25,_complete_sequence.	Plasmid	Plasmid	NA			0
NC_011784	Yes	Yes	Plasmid_DB	53615	Borreliella_burgdorferi_ZS7_plasmid_ZS7_lp54,_complete_sequence.	Plasmid	Plasmid	NA	cp32 group	Low	0	cp32
NC_011785	Yes	Yes	Plasmid_DB	28885	Borreliella_burgdorferi_ZS7_plasmid_ZS7_lp28-4,_complete_sequence.	Plasmid	Plasmid	NA			0
NC_011801	Yes	No	Phage_DB	38934	Lactobacillus phage Lv-1, complete genome	Phage	NA	NA			0
NC_011802	Yes	No	Phage_DB	41941	Salmonella enterica bacteriophage SE1, complete genome	F116 community	NA	NA			0
NC_011810	Yes	No	Phage_DB	65764	Pseudomonas phage PB1, complete genome	Phage	NA	NA			0
NC_011811	Yes	No	Phage_DB	84576	Erwinia phage phiEa21-4, complete genome	Phage	NA	NA			0
NC_011836	Yes	Yes	Plasmid_DB	59182	Clostridium_kluyveri_NBRC_12016_plasmid_pCKL1,_complete_sequence.	IEBH-Waukesha community	Phage	NA			0
NC_011878	Yes	Yes	Plasmid_DB	6054	Buchnera_aphidicola_BCc_plasmid_pLeu-BCc,_complete_sequence.	Plasmid	Plasmid	NA			0
NC_011879	Yes	Yes	Plasmid_DB	426858	Pseudarthrobacter_chlorophenolicus_A6_plasmid_pACHL01,_complete	Plasmid	Prophage	NA			0
NC_011880	Yes	No	Plasmid_DB	196837	Cyanothece_sp._PCC_7425_plasmid_pP742501,_complete_sequence.	Plasmid	NA	NA			0
NC_011881	Yes	Yes	Plasmid_DB	158475	Pseudarthrobacter_chlorophenolicus_A6_plasmid_pACHL02,_complete	Plasmid	Plasmid	NA			0
NC_011882	Yes	No	Plasmid_DB	34726	Cyanothece_sp._PCC_7425_plasmid_pP742503,_complete_sequence.	Plasmid	NA	NA			0
NC_011885	Yes	No	Plasmid_DB	179973	Cyanothece_sp._PCC_7425_plasmid_pP742502,_complete_sequence.	Plasmid	NA	NA			0
NC_011887	Yes	Yes	Plasmid_DB	458070	Methylobacterium_nodulans_ORS_2060_plasmid_pMNOD02,_complete	Plasmid	Plasmid	NA			0
NC_011888	Yes	Yes	Plasmid_DB	20286	Methylobacterium_nodulans_ORS_2060_plasmid_pMNOD05,_complete	Plasmid	NA	NA			0
NC_011889	Yes	Yes	Plasmid_DB	12638	Methylobacterium_nodulans_ORS_2060_plasmid_pMNOD06,_complete	Plasmid	Plasmid	NA			0
NC_011890	Yes	Yes	Plasmid_DB	9829	Methylobacterium_nodulans_ORS_2060_plasmid_pMNOD07,_complete	Plasmid	Plasmid	NA			0
NC_011892	Yes	Yes	Plasmid_DB	487734	Methylobacterium_nodulans_ORS_2060_plasmid_pMNOD01,_complete	Plasmid	Plasmid	NA			0
NC_011893	Yes	Yes	Plasmid_DB	40463	Methylobacterium_nodulans_ORS_2060_plasmid_pMNOD03,_complete	Plasmid	NA	NA			0
NC_011895	Yes	Yes	Plasmid_DB	37542	Methylobacterium_nodulans_ORS_2060_plasmid_pMNOD04,_complete	Plasmid	Plasmid	NA			0
NC_011960	Yes	Yes	Plasmid_DB	103355	Rhodobacter_sphaeroides_KD131_plasmid_pRSKD131B,_complete_sequence.	Plasmid	Plasmid	NA			0
NC_011961	Yes	Yes	Plasmid_DB	917738	Thermomicrobium_roseum_DSM_5159_plasmid_unnamed,_complete_sequence.	Plasmid	NA	NA			0
NC_011962	Yes	Yes	Plasmid_DB	157345	Rhodobacter_sphaeroides_KD131_plasmid_pRSKD131A,_complete_sequence.	Plasmid	Plasmid	NA			0
NC_011971	Yes	Yes	Plasmid_DB	52766	Bacillus_cereus_Q1_plasmid_pBc53,_complete_sequence.	IEBH-Waukesha community	Phage	NA			0
NC_011973	Yes	Yes	Plasmid_DB	239246	Bacillus_cereus_Q1_plasmid_pBc239,_complete_sequence.	Plasmid	Plasmid	NA			0
NC_011976	Yes	No	Phage_DB	43016	Salmonella phage epsilon34, complete genome	Phage	NA	NA			0
NC_011981	No	Yes	Plasmid_DB	631775		Plasmid	Plasmid	NA			0
NC_011982	No	Yes	Plasmid_DB	258824		Plasmid	Plasmid	NA			0
NC_011984	No	Yes	Plasmid_DB	211620		Plasmid	Plasmid	NA			0
NC_011986	No	Yes	Plasmid_DB	78730		Plasmid	Plasmid	NA			0
NC_011987	Yes	Yes	Plasmid_DB	388169	Agrobacterium_radiobacter_K84_plasmid_pAtK84c,_complete_sequence.	Plasmid	Plasmid	NA			0
NC_011990	Yes	Yes	Plasmid_DB	184668	Agrobacterium_radiobacter_K84_plasmid_pAtK84b,_complete_sequence.	Plasmid	Plasmid	NA			0
NC_011991	No	Yes	Plasmid_DB	130435		Plasmid	Plasmid	NA			0
NC_011994	Yes	Yes	Plasmid_DB	44420	Agrobacterium_radiobacter_K84_plasmid_pAgK84,_complete_sequence.	Plasmid	Plasmid	NA			0
NC_011995	Yes	Yes	Plasmid_DB	15667	Macrococcus_caseolyticus_JCSC5402_plasmid_pMCCL1,_complete	Plasmid	NA	NA			0
NC_011996	Yes	Yes	Plasmid_DB	80545	Macrococcus_caseolyticus_JCSC5402_plasmid_pMCCL2,_complete	Plasmid	Plasmid	NA			0
NC_011997	Yes	Yes	Plasmid_DB	2131	Macrococcus_caseolyticus_JCSC5402_plasmid_pMCCL3,_complete	Plasmid	Plasmid	NA			0
NC_011998	Yes	Yes	Plasmid_DB	3417	Macrococcus_caseolyticus_JCSC5402_plasmid_pMCCL4,_complete	Plasmid	Plasmid	NA			0
NC_012000	Yes	Yes	Plasmid_DB	4398	Macrococcus_caseolyticus_JCSC5402_plasmid_pMCCL5,_complete	Plasmid	Plasmid	NA			0
NC_012001	Yes	Yes	Plasmid_DB	4226	Macrococcus_caseolyticus_JCSC5402_plasmid_pMCCL6,_complete	Plasmid	Plasmid	NA			0
NC_012002	Yes	Yes	Plasmid_DB	4061	Macrococcus_caseolyticus_JCSC5402_plasmid_pMCCL7,_complete	Plasmid	Plasmid	NA			0
NC_012003	Yes	Yes	Plasmid_DB	2968	Macrococcus_caseolyticus_JCSC5402_plasmid_pMCCL8,_complete	Plasmid	Plasmid	NA			0
NC_012027	Yes	No	Phage_DB	69378	Mycobacterium phage Phlyer, complete genome	Phage	NA	NA			0
NC_012030	Yes	No	Plasmid_DB	431338	Halorubrum_lacusprofundi_ATCC_49239_plasmid_pHLAC01,_complete	Plasmid	NA	NA			0
NC_012036	Yes	Yes	Plasmid_DB	8291	Caldicellulosiruptor_bescii_DSM_6725_plasmid_pATHE01,_complete	Plasmid	Plasmid	NA			0
NC_012037	Yes	Yes	Plasmid_DB	3653	Caldicellulosiruptor_bescii_DSM_6725_plasmid_pATHE02,_complete	Plasmid	Plasmid	NA			0
NC_012040	Yes	Yes	Plasmid_DB	46201	Campylobacter_lari_RM2100_plasmid_pCL2100,_complete_sequence.	Plasmid	Plasmid	NA			0
NC_012109	Yes	Yes	Plasmid_DB	68709	Desulfobacterium_autotrophicum_HRM2_plasmid_pHRM2a,_complete	Plasmid	NA	NA			0
NC_012124	Yes	Yes	Plasmid_DB	55414	Salmonella_enterica_subsp._enterica_serovar_Paratyphi_C_str.	Plasmid	Plasmid	NA			0
NC_012223	Yes	No	Phage_DB	44899	Enterobacteria phage SSL2009a, complete genome	Phage	NA	NA			0
NC_012226	Yes	Yes	Plasmid_DB	35940	Brachyspira_hyodysenteriae_WA1_plasmid_pBHWA1,_complete_sequence.	Plasmid	Phage	NA			0
NC_012417	Yes	Yes	Plasmid_DB	3125	Staphylococcus_aureus_subsp._aureus_USA300_TCH1516_plasmid	Plasmid	Plasmid	NA			0
NC_012418	Yes	No	Phage_DB	43152	Pseudomonas phage phikF77, complete genome	Phage	NA	NA			0
NC_012419	Yes	No	Phage_DB	21115	Enterococcus phage EFAP-1, complete genome	Phage	NA	NA			0
NC_012439	Yes	Yes	Plasmid_DB	53682	Persephonella_marina_EX-H1_plasmid_unnamed,_complete_sequence.	Plasmid	Plasmid	NA			0
NC_012473	Yes	Yes	Plasmid_DB	179680	Bacillus_cereus_03BB102_plasmid_p03BB102_179,_complete_sequence.	Plasmid	Plasmid	NA			0
NC_012520	Yes	Yes	Plasmid_DB	558192	Rhodococcus_opacus_B4_plasmid_pROB01,_complete_sequence.	Plasmid	Plasmid	NA			0
NC_012521	Yes	Yes	Plasmid_DB	244997	Rhodococcus_opacus_B4_plasmid_pROB02,_complete_sequence.	Plasmid	Plasmid	NA			0
NC_012523	Yes	Yes	Plasmid_DB	111160	Rhodococcus_opacus_B4_plasmid_pKNR,_complete_sequence.	Plasmid	Plasmid	NA			0
NC_012527	Yes	Yes	Plasmid_DB	324711	Deinococcus_deserti_VCD115_plasmid_1,_complete_sequence.	Plasmid	NA	NA			0
NC_012528	Yes	Yes	Plasmid_DB	396459	Deinococcus_deserti_VCD115_plasmid_3,_complete_sequence.	Plasmid	Plasmid	NA			0
NC_012529	Yes	Yes	Plasmid_DB	314317	Deinococcus_deserti_VCD115_plasmid_2,_complete_sequence.	Plasmid	NA	NA			0
NC_012552	Yes	Yes	Plasmid_DB	3471	Lactobacillus_johnsonii_FI9785_plasmid_p9785S,_complete_sequence.	Plasmid	Plasmid	NA			0
NC_012577	Yes	Yes	Plasmid_DB	94875	Bacillus_anthracis_str._CDC_684_plasmid_pX02,_complete_sequence.	Plasmid	Plasmid	NA			0
NC_012579	Yes	Yes	Plasmid_DB	181773	Bacillus_anthracis_str._CDC_684_plasmid_pX01,_complete_sequence.	Plasmid	Plasmid	NA			0
NC_012586	Yes	No	Plasmid_DB	2430033	Sinorhizobium_fredii_NGR234_plasmid_pNGR234b,_complete_sequence.	Plasmid	NA	NA			0
NC_012624	Yes	No	Plasmid_DB	42245	Sulfolobus_islandicus_Y.N.15.51_plasmid_pYN01,_complete_sequence.	Plasmid	NA	NA			0
NC_012634	Yes	Yes	Plasmid_DB	12377	Rickettsia_africae_ESF-5_plasmid_pRAF,_complete_sequence.	Plasmid	Plasmid	NA			0
NC_012635	Yes	No	Phage_DB	168394	Enterobacteria phage RB51, complete genome	Phage	NA	NA			0
NC_012638	Yes	No	Phage_DB	165429	Enterobacteria phage RB14, complete genome	Phage	NA	NA			0
NC_012654	Yes	Yes	Plasmid_DB	270022	Clostridium_botulinum_Ba4_str._657_plasmid_pCLJ,_complete_sequence.	Plasmid	Prophage	NA			0
NC_012655	Yes	Yes	Plasmid_DB	94830	Bacillus_anthracis_str._A0248_plasmid_pXO2,_complete_sequence.	Plasmid	Plasmid	NA			0
NC_012656	Yes	Yes	Plasmid_DB	181677	Bacillus_anthracis_str._A0248_plasmid_pXO1,_complete_sequence.	Plasmid	Plasmid	NA			0
NC_012657	Yes	Yes	Plasmid_DB	9953	Clostridium_botulinum_Ba4_str._657_plasmid_pCLJ2,_complete	Plasmid	Plasmid	NA			0
NC_012662	Yes	No	Phage_DB	43931	Vibrio phage VP93, complete genome	Phage	NA	NA			0
NC_012663	Yes	No	Phage_DB	60074	Lactococcus phage P087, complete genome	Phage	NA	NA			0
NC_012696	Yes	No	Phage_DB	73325	Roseophage EE36P1, complete genome	Phage	NA	NA			0
NC_012697	Yes	No	Phage_DB	74611	Roseophage DSS3P2, complete genome	Phage	NA	NA			0
NC_012718	Yes	Yes	Plasmid_DB	141792	Burkholderia_glumae_BGR1_plasmid_bglu_2p,_complete_sequence.	Plasmid	Plasmid	NA			0
NC_012720	Yes	Yes	Plasmid_DB	141067	Burkholderia_glumae_BGR1_plasmid_bglu_3p,_complete_sequence.	Plasmid	Plasmid	NA			0
NC_012723	Yes	Yes	Plasmid_DB	133591	Burkholderia_glumae_BGR1_plasmid_bglu_1p,_complete_sequence.	Plasmid	Plasmid	NA			0
NC_012725	Yes	Yes	Plasmid_DB	134346	Burkholderia_glumae_BGR1_plasmid_bglu_4p,_complete_sequence.	Plasmid	Plasmid	NA			0
NC_012732	Yes	Yes	Plasmid_DB	26406	Rickettsia_peacockii_str._Rustic_plasmid_pRPR,_complete_sequence.	Plasmid	Plasmid	NA			0
NC_012740	Yes	No	Phage_DB	166418	Enterobacteria phage JSE, complete genome	Phage	NA	NA			0
NC_012741	Yes	No	Phage_DB	171451	Enterobacteria phage JS10, complete genome	Phage	NA	NA			0
NC_012742	Yes	No	Phage_DB	44080	Xanthomonas phage phiL7, complete genome	Phage	NA	NA			0
NC_012743	Yes	No	Phage_DB	62715	Burkholderia phage BcepIL02, complete genome	Phage	NA	NA			0
NC_012749	Yes	No	Phage_DB	88487	Enterobacteria phage WV8, complete genome	Phage	NA	NA			0
NC_012753	Yes	No	Phage_DB	37184	Streptococcus phage 5093, complete genome	Phage	NA	NA			0
NC_012756	Yes	No	Phage_DB	31276	Streptococcus phage PH10, complete genome	Phage	NA	NA			0
NC_012757	Yes	No	Phage_DB	6842	Vibrio phage VEJphi, complete genome	Phage	NA	NA			0
NC_012780	Yes	Yes	Plasmid_DB	626744	[Eubacterium]_eligens_ATCC_27750_plasmid_unnamed,_complete	Plasmid	NA	NA			0
NC_012782	Yes	Yes	Plasmid_DB	60455	[Eubacterium]_eligens_ATCC_27750_plasmid_unnamed,_complete	722 community	Phage	NA			0
NC_012784	Yes	No	Phage_DB	44492	Staphylococcus phage phiPVL-CN125, complete genome	Phage	NA	NA			0
NC_012788	Yes	No	Phage_DB	41441	Mycobacterium phage Angel, complete genome	Phage	NA	NA			0
NC_012790	Yes	No	Plasmid_DB	10287	Geobacillus_sp._WCH70_plasmid_pWCH7002,_complete_sequence.	Plasmid	NA	NA			0
NC_012794	Yes	No	Plasmid_DB	33899	Geobacillus_sp._WCH70_plasmid_pWCH7001,_complete_sequence.	Plasmid	NA	NA			0
NC_012795	Yes	Yes	Plasmid_DB	8867	Desulfovibrio_magneticus_RS-1_plasmid_pDMC2,_complete_sequence.	Plasmid	NA	NA			0
NC_012797	Yes	Yes	Plasmid_DB	58704	Desulfovibrio_magneticus_RS-1_plasmid_pDMC1,_complete_sequence.	Plasmid	NA	NA			0
NC_012807	Yes	Yes	Plasmid_DB	44195	Methylorubrum_extorquens_AM1_plasmid_p1META1,_complete_sequence.	Plasmid	Plasmid	NA			0
NC_012809	Yes	Yes	Plasmid_DB	37858	Methylorubrum_extorquens_AM1_plasmid_p2META1,_complete_sequence.	Plasmid	Plasmid	NA			0
NC_012810	Yes	Yes	Plasmid_DB	24943	Methylorubrum_extorquens_AM1_plasmid_p3META1,_complete_sequence.	Plasmid	NA	NA			0
NC_012811	Yes	Yes	Plasmid_DB	1261460	Methylorubrum_extorquens_AM1_megaplasmid,_complete_sequence.	Plasmid	NA	NA			0
NC_012847	Yes	Yes	Plasmid_DB	28192	Bartonella_grahamii_as4aup_plasmid_pBGR3,_complete_sequence.	Plasmid	Plasmid	NA			0
NC_012848	Yes	Yes	Plasmid_DB	828924	Rhizobium_leguminosarum_bv._trifolii_WSM1325_plasmid_pR132501,	Plasmid	Plasmid	NA			0
NC_012849	Yes	No	Plasmid_DB	273136	Ralstonia_pickettii_12D_plasmid_pRp12D02,_complete_sequence.	Plasmid	NA	NA			0
NC_012851	Yes	No	Plasmid_DB	51398	Ralstonia_pickettii_12D_plasmid_pRp12D03,_complete_sequence.	Plasmid	NA	NA			0
NC_012852	Yes	Yes	Plasmid_DB	350312	Rhizobium_leguminosarum_bv._trifolii_WSM1325_plasmid_pR132504,	Plasmid	Plasmid	NA			0
NC_012853	Yes	Yes	Plasmid_DB	516088	Rhizobium_leguminosarum_bv._trifolii_WSM1325_plasmid_pR132503,	Plasmid	Plasmid	NA			0
NC_012854	Yes	Yes	Plasmid_DB	294782	Rhizobium_leguminosarum_bv._trifolii_WSM1325_plasmid_pR132505,	Plasmid	Plasmid	NA			0
NC_012855	Yes	No	Plasmid_DB	389779	Ralstonia_pickettii_12D_plasmid_pRp12D01,_complete_sequence.	Plasmid	NA	NA			0
NC_012858	Yes	Yes	Plasmid_DB	660973	Rhizobium_leguminosarum_bv._trifolii_WSM1325_plasmid_pR132502,	Plasmid	Plasmid	NA			0
NC_012868	Yes	No	Phage_DB	6094	Enterobacteria phage St-1, complete genome	Phage	NA	NA			0
NC_012884	Yes	No	Phage_DB	31147	Streptococcus phage M102, complete genome	Phage	NA	NA			0
NC_012923	Yes	Yes	Plasmid_DB	24579	Streptococcus_suis_BM407_plasmid_pBM407,_complete_sequence.	Plasmid	Plasmid	NA			0
NC_012961	Yes	Yes	Plasmid_DB	29330	Photorhabdus_asymbiotica_plasmid_pPAU1,_complete_sequence.	pSLy3 group	Phage	NA			0
NC_012970	Yes	Yes	Plasmid_DB	76680	Methylovorus_glucosetrophus_SIP3-4_plasmid_pMsip01,_complete	Plasmid	Plasmid	NA			0
NC_012972	Yes	Yes	Plasmid_DB	9816	Methylovorus_glucosetrophus_SIP3-4_plasmid_pMsip02,_complete	Plasmid	Phage	NA			0
NC_012983	Yes	Yes	Plasmid_DB	84492	Hirschia_baltica_ATCC_49814_plasmid_pHbal01,_complete_sequence.	Plasmid	NA	NA			0
NC_012987	Yes	Yes	Plasmid_DB	141504	Methylorubrum_extorquens_AM1_plasmid_p1METDI,_complete_sequence.	Plasmid	Plasmid	NA			0
NC_012989	Yes	Yes	Plasmid_DB	38579	Methylorubrum_extorquens_AM1_plasmid_p2METDI,_complete_sequence.	Plasmid	Plasmid	NA			0
NC_013010	Yes	Yes	Plasmid_DB	94601	Escherichia_coli_O157:H7_str._TW14359_plasmid_pO157,_complete	Plasmid	Plasmid	NA			0
NC_013021	Yes	No	Phage_DB	107530	Cyanophage PSS2, complete genome	Phage	NA	NA			0
NC_013055	Yes	No	Phage_DB	39896	Burkholderia phage KS9, complete genome	Phage	NA	NA			0
NC_013059	Yes	No	Phage_DB	40975	Salmonella phage c341, complete genome	Phage	NA	NA			0
NC_013085	Yes	No	Phage_DB	194454	Synechococcus phage S-RSM4, complete genome	Phage	NA	NA			0
NC_013129	Yes	Yes	Plasmid_DB	52916	Borreliella_burgdorferi_JD1_plasmid_JD1_lp54,_complete_sequence.	Plasmid	Plasmid	NA	cp32 group	Low	0	cp32
NC_013130	Yes	Yes	Plasmid_DB	53786	Borreliella_burgdorferi_N40_plasmid_N40_lp54,_complete_sequence.	Plasmid	Plasmid	NA	cp32 group	Low	0	cp32
NC_013152	Yes	No	Phage_DB	29459	Lactococcus phage CB14, complete genome	Phage	NA	NA			0
NC_013153	Yes	No	Phage_DB	28643	Lactococcus phage CB19, complete genome	Phage	NA	NA			0
NC_013154	Yes	No	Phage_DB	28625	Lactococcus phage CB20, complete genome	Phage	NA	NA			0
NC_013155	Yes	No	Phage_DB	32182	Lactococcus phage CB13, complete genome	Phage	NA	NA			0
NC_013157	Yes	No	Plasmid_DB	22190	Methanocaldococcus_fervens_AG86_plasmid_pMEFER01,_complete	Plasmid	NA	NA			0
NC_013160	Yes	No	Plasmid_DB	75678	Rippkaea_orientalis_PCC_8802_plasmid_pP880201,_complete_sequence.	Plasmid	NA	NA			0
NC_013163	Yes	No	Plasmid_DB	23870	Rippkaea_orientalis_PCC_8802_plasmid_pP880202,_complete_sequence.	Plasmid	NA	NA			0
NC_013164	Yes	Yes	Plasmid_DB	115566	Anaerococcus_prevotii_DSM_20548_plasmid_pAPRE01,_complete_sequence.	Plasmid	NA	NA			0
NC_013167	Yes	No	Plasmid_DB	22723	Rippkaea_orientalis_PCC_8802_plasmid_pP880203,_complete_sequence.	Plasmid	NA	NA			0
NC_013168	Yes	No	Plasmid_DB	11263	Rippkaea_orientalis_PCC_8802_plasmid_pP880204,_complete_sequence.	Plasmid	NA	NA			0
NC_013190	Yes	No	Plasmid_DB	42325	Candidatus_Accumulibacter_phosphatis_clade_IIA_str._UW-1_plasmid	Plasmid	NA	NA			0
NC_013191	Yes	No	Plasmid_DB	37695	Candidatus_Accumulibacter_phosphatis_clade_IIA_str._UW-1_plasmid	Plasmid	NA	NA			0
NC_013193	Yes	No	Plasmid_DB	167595	Candidatus_Accumulibacter_phosphatis_clade_IIA_str._UW-1_plasmid	Plasmid	NA	NA			0
NC_013195	Yes	No	Phage_DB	40761	Staphylococcus phage P954, complete genome	Phage	NA	NA			0
NC_013197	Yes	No	Phage_DB	17036	Thermus phage P23-77, complete genome	Phage	NA	NA			0
NC_013200	Yes	Yes	Plasmid_DB	64508	Lactobacillus_rhamnosus_Lc_705_plasmid_pLC1,_complete_sequence.	Plasmid	Plasmid	NA			0
NC_013201	Yes	No	Plasmid_DB	221862	Halomicrobium_mukohataei_DSM_12286_plasmid_pHmuk01,_complete	Plasmid	NA	NA			0
NC_013206	Yes	Yes	Plasmid_DB	91726	Alicyclobacillus_acidocaldarius_subsp._acidocaldarius_DSM_446	Plasmid	NA	NA			0
NC_013207	Yes	Yes	Plasmid_DB	87298	Alicyclobacillus_acidocaldarius_subsp._acidocaldarius_DSM_446	Plasmid	NA	NA			0
NC_013208	Yes	Yes	Plasmid_DB	7907	Alicyclobacillus_acidocaldarius_subsp._acidocaldarius_DSM_446	Plasmid	Phage	NA			0
NC_013210	Yes	Yes	Plasmid_DB	191799	Acetobacter_pasteurianus_IFO_3283-01_plasmid_pAPA01-011,_complete	Plasmid	Plasmid	NA			0
NC_013211	Yes	Yes	Plasmid_DB	182940	Acetobacter_pasteurianus_IFO_3283-01_plasmid_pAPA01-020,_complete	Plasmid	Plasmid	NA			0
NC_013212	Yes	Yes	Plasmid_DB	49961	Acetobacter_pasteurianus_IFO_3283-01_plasmid_pAPA01-030,_complete	Plasmid	Plasmid	NA			0
NC_013213	Yes	Yes	Plasmid_DB	3204	Acetobacter_pasteurianus_IFO_3283-01_plasmid_pAPA01-040,_complete	Plasmid	Plasmid	NA			0
NC_013214	Yes	Yes	Plasmid_DB	3035	Acetobacter_pasteurianus_IFO_3283-01_plasmid_pAPA01-050,_complete	Plasmid	Plasmid	NA			0
NC_013215	Yes	Yes	Plasmid_DB	1815	Acetobacter_pasteurianus_IFO_3283-01_plasmid_pAPA01-060,_complete	Plasmid	NA	NA			0
NC_013224	Yes	Yes	Plasmid_DB	45263	Desulfohalobium_retbaense_DSM_5692_plasmid_pDRET01,_complete	Plasmid	NA	NA			0
NC_013263	Yes	Yes	Plasmid_DB	35909	Erwinia_pyrifoliae_Ep1/96_plasmid_pEP36,_complete_sequence.	Plasmid	Plasmid	NA			0
NC_013264	Yes	Yes	Plasmid_DB	3070	Erwinia_pyrifoliae_Ep1/96_plasmid_pEP03,_complete_sequence.	Plasmid	NA	NA			0
NC_013265	Yes	Yes	Plasmid_DB	4955	Erwinia_pyrifoliae_Ep1/96_plasmid_pEP05,_complete_sequence.	Plasmid	Plasmid	NA			0
NC_013354	Yes	Yes	Plasmid_DB	75546	Escherichia_coli_O103:H2_str._12009_plasmid_pO103,_complete	Plasmid	Plasmid	NA			0
NC_013356	Yes	Yes	Plasmid_DB	53380	Zymomonas_mobilis_subsp._mobilis_NCIMB_11163_plasmid_pZA1001,	Plasmid	Plasmid	NA			0
NC_013357	Yes	Yes	Plasmid_DB	40818	Zymomonas_mobilis_subsp._mobilis_NCIMB_11163_plasmid_pZA1002,	Plasmid	Plasmid	NA			0
NC_013358	Yes	Yes	Plasmid_DB	4551	Zymomonas_mobilis_subsp._mobilis_NCIMB_11163_plasmid_pZA1003,	Plasmid	Plasmid	NA			0
NC_013362	Yes	Yes	Plasmid_DB	63365	Escherichia_coli_O26:H11_str._11368_plasmid_pO26_2,_complete	Plasmid	Plasmid	NA			0
NC_013363	Yes	Yes	Plasmid_DB	5686	Escherichia_coli_O26:H11_str._11368_plasmid_pO26_3,_complete	Plasmid	Plasmid	NA			0
NC_013365	Yes	Yes	Plasmid_DB	204604	Escherichia_coli_O111:H-_str._11128_plasmid_pO111_1,_complete	Plasmid	Plasmid	NA			0
NC_013366	Yes	Yes	Plasmid_DB	77690	Escherichia_coli_O111:H-_str._11128_plasmid_pO111_3,_complete	Plasmid	Plasmid	NA			0
NC_013367	Yes	Yes	Plasmid_DB	8140	Escherichia_coli_O111:H-_str._11128_plasmid_pO111_4,_complete	Plasmid	Plasmid	NA			0
NC_013368	Yes	Yes	Plasmid_DB	6673	Escherichia_coli_O111:H-_str._11128_plasmid_pO111_5,_complete	Plasmid	Plasmid	NA			0
NC_013369	Yes	Yes	Plasmid_DB	85167	Escherichia_coli_O26:H11_str._11368_plasmid_pO26_1,_complete	Plasmid	Plasmid	NA			0
NC_013370	Yes	Yes	Plasmid_DB	97897	Escherichia_coli_O111:H-_str._11128_plasmid_pO111_2,_complete	P1_1 subgroup	Phage	NA	P1_1 subgroup	High	0.593	P11
NC_013386	Yes	Yes	Plasmid_DB	27830	Ammonifex_degensii_KC4_plasmid_pADEG01,_complete_sequence.	Plasmid	Plasmid	NA			0
NC_013408	Yes	No	Plasmid_DB	10704	Methanocaldococcus_vulcanius_M7_plasmid_pMETVU01,_complete	Plasmid	NA	NA			0
NC_013409	Yes	No	Plasmid_DB	4704	Methanocaldococcus_vulcanius_M7_plasmid_pMETVU02,_complete	Plasmid	NA	NA			0
NC_013412	Yes	No	Plasmid_DB	45057	Geobacillus_sp._Y412MC61_plasmid_pGYMC6101,_complete_sequence.	Plasmid	NA	NA			0
NC_013419	Yes	Yes	Plasmid_DB	3448	Blattabacterium_sp._(Periplaneta_americana)_str._BPLAN_plasmid	Plasmid	NA	NA			0
NC_013438	No	Yes	Plasmid_DB	31045		Plasmid	Plasmid	NA			0
NC_013442	Yes	Yes	Plasmid_DB	81410	Gordonia_bronchialis_DSM_43247_plasmid_pGBRO01,_complete_sequence.	Plasmid	Plasmid	NA			0
NC_013451	Yes	Yes	Plasmid_DB	1442	Staphylococcus_aureus_subsp._aureus_ED98_plasmid_pAVY,_complete	Plasmid	NA	NA			0
NC_013452	Yes	Yes	Plasmid_DB	4440	Staphylococcus_aureus_subsp._aureus_ED98_plasmid_pT181,_complete	Plasmid	Plasmid	NA			0
NC_013453	Yes	Yes	Plasmid_DB	17256	Staphylococcus_aureus_subsp._aureus_ED98_plasmid_pAVX,_complete	Plasmid	Plasmid	NA			0
NC_013502	Yes	Yes	Plasmid_DB	125133	Rhodothermus_marinus_DSM_4252_plasmid_pRMAR01,_complete_sequence.	Plasmid	NA	NA			0
NC_013505	Yes	Yes	Plasmid_DB	25652	Lactobacillus_johnsonii_FI9785_plasmid_p9785L,_complete_sequence.	Plasmid	Plasmid	NA			0
NC_013509	Yes	Yes	Plasmid_DB	43703	Edwardsiella_tarda_EIB202_plasmid_pEIB202,_complete_sequence.	Plasmid	Plasmid	NA			0
NC_013516	Yes	Yes	Plasmid_DB	10702	Streptobacillus_moniliformis_DSM_12112_plasmid_pSMON01,_complete	Plasmid	NA	NA			0
NC_013518	Yes	Yes	Plasmid_DB	54160	Sebaldella_termitidis_ATCC_33386_plasmid_pSTERM01,_complete	Plasmid	Plasmid	NA			0
NC_013519	Yes	Yes	Plasmid_DB	13648	Sebaldella_termitidis_ATCC_33386_plasmid_pSTERM02,_complete	Plasmid	Plasmid	NA			0
NC_013531	Yes	Yes	Plasmid_DB	88604	Xylanimonas_cellulosilytica_DSM_15894_plasmid_pXCEL01,_complete	Plasmid	Plasmid	NA			0
NC_013594	Yes	No	Phage_DB	37235	Escherichia phage D108, complete genome	Phage	NA	NA			0
NC_013596	Yes	Yes	Plasmid_DB	28204	Streptosporangium_roseum_DSM_43021_plasmid_pSROS01,_complete	Plasmid	Plasmid	NA			0
NC_013597	Yes	No	Phage_DB	43970	Aggregatibacter phage S1249, complete sequence	Phage	NA	NA			0
NC_013598	Yes	No	Phage_DB	35525	Streptococcus phage ALQ13.2, complete genome	Phage	NA	NA			0
NC_013599	Yes	No	Phage_DB	36674	Xylella phage Xfas53, complete genome	Phage	NA	NA			0
NC_013600	Yes	No	Phage_DB	45169	Sodalis phage SO-1, complete genome	Phage	NA	NA			0
NC_013638	Yes	No	Phage_DB	43144	Pseudomonas phage phi-2, complete genome	Phage	NA	NA			0
NC_013643	Yes	No	Phage_DB	36270	Enterococcus phage phiFL2A, complete genome	Phage	NA	NA			0
NC_013644	Yes	No	Phage_DB	37856	Enterococcus phage phiFL4A, complete genome	Phage	NA	NA			0
NC_013645	Yes	No	Phage_DB	34882	Streptococcus phage Abc2, complete genome	Phage	NA	NA			0
NC_013646	Yes	No	Phage_DB	38764	Enterococcus phage phiFL1A, complete genome	Phage	NA	NA			0
NC_013647	Yes	No	Phage_DB	41119	Klebsiella phage KP32, complete genome	Phage	NA	NA			0
NC_013648	Yes	No	Phage_DB	39576	Enterococcus phage phiFL3A, complete genome	Phage	NA	NA			0
NC_013649	Yes	No	Phage_DB	43809	Klebsiella phage KP34, complete genome	Phage	NA	NA			0
NC_013650	Yes	No	Phage_DB	155445	Mycobacterium phage ET08, complete genome	Phage	NA	NA			0
NC_013651	Yes	No	Phage_DB	38497	Vibrio phage N4, complete genome	Phage	NA	NA			0
NC_013655	Yes	Yes	Plasmid_DB	122345	Escherichia_coli_SE15_plasmid_pECSF1,_complete_sequence.	Plasmid	Plasmid	NA			0.016	pMT1
NC_013657	Yes	Yes	Plasmid_DB	37510	Lactococcus_lactis_subsp._lactis_KF147_plasmid_pKF147A,_complete	Plasmid	Plasmid	NA			0
NC_013691	Yes	No	Phage_DB	74901	Pseudomonas phage LUZ7, complete genome	Phage	NA	NA			0
NC_013692	Yes	No	Phage_DB	72544	Pseudomonas phage LIT1, complete genome	Phage	NA	NA			0
NC_013693	Yes	No	Phage_DB	158006	Shigella phage phiSboM-AG3, complete genome	Phage	NA	NA			0
NC_013694	Yes	No	Phage_DB	51376	Mycobacterium virus Peaches, complete genome	Phage	NA	NA			0
NC_013696	Yes	No	Phage_DB	42822	Enterococcus phage phiEf11, complete genome	Phage	NA	NA			0
NC_013697	Yes	No	Phage_DB	157486	Delftia phage PhiW-14, complete genome	Phage	NA	NA			0
NC_013698	Yes	No	Phage_DB	58652	Clavibacter phage CMP1, complete genome	Phage	NA	NA			0
NC_013717	Yes	Yes	Plasmid_DB	54449	Citrobacter_rodentium_ICC168_plasmid_pCROD1,_complete_sequence.	Plasmid	Plasmid	NA			0
NC_013718	Yes	Yes	Plasmid_DB	39265	Citrobacter_rodentium_ICC168_plasmid_pCROD2,_complete_sequence.	Plasmid	Plasmid	NA			0
NC_013719	Yes	Yes	Plasmid_DB	3910	Citrobacter_rodentium_ICC168_plasmid_pCROD3,_complete_sequence.	Plasmid	Plasmid	NA			0
NC_013742	Yes	No	Plasmid_DB	2801	Archaeoglobus_profundus_DSM_5631_plasmid_pArcpr01,_complete	Plasmid	NA	NA			0
NC_013744	Yes	No	Plasmid_DB	698495	Haloterrigena_turkmenica_DSM_5511_plasmid_pHTUR01,_complete	Plasmid	NA	NA			0
NC_013745	Yes	No	Plasmid_DB	413648	Haloterrigena_turkmenica_DSM_5511_plasmid_pHTUR02,_complete	Plasmid	NA	NA			0
NC_013746	Yes	No	Plasmid_DB	180781	Haloterrigena_turkmenica_DSM_5511_plasmid_pHTUR03,_complete	Plasmid	NA	NA			0
NC_013747	Yes	No	Plasmid_DB	171943	Haloterrigena_turkmenica_DSM_5511_plasmid_pHTUR04,_complete	Plasmid	NA	NA			0
NC_013748	Yes	No	Plasmid_DB	71062	Haloterrigena_turkmenica_DSM_5511_plasmid_pHTUR05,_complete	Plasmid	NA	NA			0
NC_013749	Yes	No	Plasmid_DB	15815	Haloterrigena_turkmenica_DSM_5511_plasmid_pHTUR06,_complete	Plasmid	NA	NA			0
NC_013767	Yes	Yes	Plasmid_DB	77054	Listeria_monocytogenes_08-5578_plasmid_pLM5578,_complete_sequence.	Plasmid	Plasmid	NA			0
NC_013792	Yes	Yes	Plasmid_DB	285222	Bacillus_pseudofirmus_OF4_plasmid_pBpOF4-01,_complete_sequence.	Plasmid	Plasmid	NA			0
NC_013793	Yes	Yes	Plasmid_DB	105029	Bacillus_pseudofirmus_OF4_plasmid_pBpOF4-02,_complete_sequence.	Plasmid	Plasmid	NA			0
NC_013852	Yes	Yes	Plasmid_DB	102242	Allochromatium_vinosum_DSM_180_plasmid_pALVIN01,_complete_sequence.	Plasmid	NA	NA			0
NC_013855	Yes	Yes	Plasmid_DB	1455109	Azospirillum_sp._B510_plasmid_pAB510a,_complete_sequence.	Plasmid	Plasmid	NA			0
NC_013856	Yes	Yes	Plasmid_DB	723779	Azospirillum_sp._B510_plasmid_pAB510b,_complete_sequence.	Plasmid	Prophage+Plasmid	NA			0
NC_013857	Yes	Yes	Plasmid_DB	681723	Azospirillum_sp._B510_plasmid_pAB510c,_complete_sequence.	Plasmid	NA	NA			0
NC_013858	Yes	Yes	Plasmid_DB	628837	Azospirillum_sp._B510_plasmid_pAB510d,_complete_sequence.	Plasmid	NA	NA			0
NC_013859	Yes	Yes	Plasmid_DB	537299	Azospirillum_sp._B510_plasmid_pAB510e,_complete_sequence.	Plasmid	Plasmid	NA			0
NC_013860	Yes	Yes	Plasmid_DB	261596	Azospirillum_sp._B510_plasmid_pAB510f,_complete_sequence.	Plasmid	NA	NA			0
NC_013862	Yes	Yes	Plasmid_DB	39929	Allochromatium_vinosum_DSM_180_plasmid_pALVIN02,_complete_sequence.	Plasmid	Plasmid	NA			0
NC_013888	Yes	No	Plasmid_DB	12197	Methanocaldococcus_sp._FS406-22_plasmid_pFS01,_complete_sequence.	Plasmid	NA	NA			0
NC_013923	Yes	No	Plasmid_DB	378348	Natrialba_magadii_ATCC_43099_plasmid_pNMAG01,_complete_sequence.	Plasmid	NA	NA			0
NC_013924	Yes	No	Plasmid_DB	254950	Natrialba_magadii_ATCC_43099_plasmid_pNMAG02,_complete_sequence.	Plasmid	NA	NA			0
NC_013925	Yes	No	Plasmid_DB	58487	Natrialba_magadii_ATCC_43099_plasmid_pNMAG03,_complete_sequence.	842 community	NA	NA			0
NC_013930	Yes	Yes	Plasmid_DB	240256	Thioalkalivibrio_sp._K90mix_plasmid_pTK9001,_complete_sequence.	Plasmid	NA	NA			0
NC_013936	Yes	No	Phage_DB	52141	Mycobacterium phage Ardmore, complete genome	Phage	NA	NA			0
NC_013940	Yes	Yes	Plasmid_DB	308544	Deferribacter_desulfuricans_SSM1_megaplasmid_pDF308,_complete	Plasmid	NA	NA			0
NC_013942	Yes	Yes	Plasmid_DB	66001	Escherichia_coli_O55:H7_str._CB9615_plasmid_pO55,_complete	Plasmid	Plasmid	NA			0
NC_013954	Yes	Yes	Plasmid_DB	2590	Erwinia_pyrifoliae_Ep1/96_plasmid_pEP2.6,_complete_sequence.	Plasmid	Plasmid	NA			0
NC_013957	Yes	Yes	Plasmid_DB	28259	Erwinia_amylovora_CFBP1430_plasmid_pEA29,_complete_sequence.	Plasmid	NA	NA			0
NC_013958	Yes	Yes	Plasmid_DB	65833	Nitrosococcus_halophilus_Nc_4_plasmid_pNHAL01,_complete_sequence.	Plasmid	Plasmid	NA			0
NC_013962	Yes	Yes	Plasmid_DB	7737	Candidatus_Riesia_pediculicola_USDA_plasmid_pPAN,_complete	Plasmid	NA	NA			0
NC_013964	Yes	No	Plasmid_DB	437906	Haloferax_volcanii_DS2_plasmid_pHV3,_complete_sequence.	Plasmid	NA	NA			0
NC_013965	Yes	No	Plasmid_DB	6359	Haloferax_volcanii_DS2_plasmid_pHV2,_complete_sequence.	Plasmid	NA	NA			0
NC_013966	Yes	No	Plasmid_DB	635786	Haloferax_volcanii_DS2_plasmid_pHV4,_complete_sequence.	Plasmid	NA	NA			0
NC_013968	Yes	No	Plasmid_DB	85092	Haloferax_volcanii_DS2_plasmid_pHV1,_complete_sequence.	Plasmid	NA	NA			0
NC_013972	Yes	Yes	Plasmid_DB	28243	Erwinia_amylovora_ATCC_49946_plasmid_1,_complete_sequence.	Plasmid	NA	NA			0
NC_013973	Yes	Yes	Plasmid_DB	71487	Erwinia_amylovora_ATCC_49946_plasmid_2,_complete_sequence.	Plasmid	Plasmid	NA			0
NC_014000	Yes	No	Plasmid_DB	37151	Trichormus_variabilis_ATCC_29413,_complete_genome.	Plasmid	NA	NA			0
NC_014005	Yes	Yes	Plasmid_DB	31776	Sphingobium_japonicum_UT26S_plasmid_pUT1,_complete_sequence.	Plasmid	Plasmid	NA			0
NC_014007	Yes	Yes	Plasmid_DB	190974	Sphingobium_japonicum_UT26S_plasmid_pCHQ1,_complete_sequence.	Plasmid	Plasmid	NA			0
NC_014009	Yes	Yes	Plasmid_DB	5398	Sphingobium_japonicum_UT26S_plasmid_pUT2,_complete_sequence.	Plasmid	Plasmid	NA			0
NC_014017	Yes	Yes	Plasmid_DB	68342	Yersinia_pestis_Z176003_plasmid_pCD1,_complete_sequence.	Plasmid	Plasmid	NA			0
NC_014022	Yes	Yes	Plasmid_DB	94251	Yersinia_pestis_Z176003_plasmid_pMT1,_complete_sequence.	pMT1 group	Phage	NA	pMT1 group	High	0.968	pMT1
NC_014023	Yes	Yes	Plasmid_DB	164406	Bacillus_megaterium_QM_B1551_plasmid_pBM700,_complete_sequence.	Plasmid	Plasmid	NA			0
NC_014025	Yes	Yes	Plasmid_DB	66985	Bacillus_megaterium_QM_B1551_plasmid_pBM500,_complete_sequence.	Plasmid	Plasmid	NA			0
NC_014026	Yes	Yes	Plasmid_DB	11229	Salinibacter_ruber_M8_plasmid_pSR11,_complete_sequence.	Plasmid	NA	NA			0
NC_014027	Yes	Yes	Plasmid_DB	9609	Yersinia_pestis_Z176003_plasmid_pPCP1,_complete_sequence.	Plasmid	Plasmid	NA			0.222	pMT1
NC_014028	Yes	Yes	Plasmid_DB	56529	Salinibacter_ruber_M8_plasmid_pSR56,_complete_sequence.	Plasmid	NA	NA			0
NC_014030	Yes	Yes	Plasmid_DB	61373	Salinibacter_ruber_M8_plasmid_pSR61,_complete_sequence.	Plasmid	NA	NA			0
NC_014031	Yes	Yes	Plasmid_DB	99694	Bacillus_megaterium_QM_B1551_plasmid_pBM600,_complete_sequence.	Plasmid	Plasmid	NA			0
NC_014035	Yes	Yes	Plasmid_DB	132962	Rhodobacter_capsulatus_SB_1003_plasmid_pRCB133,_complete_sequence.	Plasmid	Plasmid	NA			0
NC_014036	Yes	No	Phage_DB	174436	Klebsiella phage KP15, complete genome	Phage	NA	NA			0
NC_014107	Yes	Yes	Plasmid_DB	199562	Enterobacter_cloacae_subsp._cloacae_ATCC_13047_plasmid_pECL_A,	Plasmid	Plasmid	NA			0
NC_014108	Yes	Yes	Plasmid_DB	84653	Enterobacter_cloacae_subsp._cloacae_ATCC_13047_plasmid_pECL_B,	Plasmid	Plasmid	NA			0
NC_014120	Yes	Yes	Plasmid_DB	489136	Paraburkholderia_atlantica_plasmid_pBC201,_complete_sequence.	Plasmid	Plasmid	NA			0
NC_014131	Yes	Yes	Plasmid_DB	21055	Leuconostoc_kimchii_IMSNU_11154_plasmid_LkipL4701,_complete	Plasmid	Plasmid	NA			0
NC_014132	Yes	Yes	Plasmid_DB	23275	Leuconostoc_kimchii_IMSNU_11154_plasmid_LkipL4704,_complete	Plasmid	NA	NA			0
NC_014133	Yes	Yes	Plasmid_DB	21924	Leuconostoc_kimchii_IMSNU_11154_plasmid_LkipL4719,_complete	Plasmid	NA	NA			0
NC_014134	Yes	Yes	Plasmid_DB	29616	Leuconostoc_kimchii_IMSNU_11154_plasmid_LkipL4726,_complete	Plasmid	NA	NA			0
NC_014135	Yes	Yes	Plasmid_DB	3196	Leuconostoc_kimchii_IMSNU_11154_plasmid_LkipL48,_complete_sequence.	Plasmid	Plasmid	NA			0
NC_014149	Yes	Yes	Plasmid_DB	37010	Planctopirus_limnophila_DSM_3776_plasmid_pPLIM01,_complete	896 community	Phage	NA			0
NC_014154	Yes	No	Plasmid_DB	45943	Thiomonas_intermedia_K12_plasmid_pTINT01,_complete_sequence.	Plasmid	NA	NA			0
NC_014155	Yes	No	Plasmid_DB	19774	Thiomonas_intermedia_K12_plasmid_pTINT02,_complete_sequence.	Plasmid	NA	NA			0
NC_014157	Yes	Yes	Plasmid_DB	84340	Salinibacter_ruber_M8_plasmid_pSR84,_complete_sequence.	Plasmid	NA	NA			0
NC_014159	Yes	Yes	Plasmid_DB	99806	Tsukamurella_paurometabola_DSM_20162_plasmid_pTpau01,_complete	Plasmid	Plasmid	NA			0
NC_014172	Yes	No	Plasmid_DB	312963	Bacillus_thuringiensis_BMB171_plasmid_pBMB171,_complete_sequence.	Plasmid	NA	NA			0
NC_014213	Yes	Yes	Plasmid_DB	347854	Meiothermus_silvanus_DSM_9946_plasmid_pMESIL01,_complete_sequence.	Plasmid	NA	NA			0
NC_014214	Yes	Yes	Plasmid_DB	124421	Meiothermus_silvanus_DSM_9946_plasmid_pMESIL02,_complete_sequence.	Plasmid	NA	NA			0
NC_014226	Yes	Yes	Plasmid_DB	15593	Waddlia_chondrophila_WSU_86-1044_plasmid_pWc,_complete_sequence.	Plasmid	NA	NA			0
NC_014229	Yes	No	Phage_DB	37068	Streptomyces phage phiSASD1, complete genome	Phage	NA	NA			0
NC_014249	Yes	Yes	Plasmid_DB	109570	'Nostoc_azollae'_0708_plasmid_pAzo01,_complete_sequence.	Plasmid	Plasmid	NA			0
NC_014250	Yes	Yes	Plasmid_DB	21875	'Nostoc_azollae'_0708_plasmid_pAzo02,_complete_sequence.	Plasmid	Plasmid	NA			0
NC_014254	Yes	No	Plasmid_DB	163915	Methanohalobium_evestigatum_Z-7303_plasmid_pMETEV01,_complete	Plasmid	NA	NA			0
NC_014257	Yes	Yes	Plasmid_DB	6032	Helicobacter_pylori_B8_plasmid_HPB8p,_complete_sequence.	Plasmid	Plasmid	NA			0
NC_014258	Yes	Yes	Plasmid_DB	529676	Pantoea_vagans_C9-1_plasmid_pPag3,_complete_sequence.	Plasmid	Plasmid	NA			0
NC_014260	Yes	No	Phage_DB	172253	Enterobacteria phage IME08, complete genome	Phage	NA	NA			0
NC_014298	Yes	No	Plasmid_DB	406285	Halalkalicoccus_jeotgali_B3_plasmid_1,_complete_sequence.	Plasmid	NA	NA			0
NC_014299	Yes	No	Plasmid_DB	363534	Halalkalicoccus_jeotgali_B3_plasmid_2,_complete_sequence.	Plasmid	NA	NA			0
NC_014300	Yes	No	Plasmid_DB	44576	Halalkalicoccus_jeotgali_B3_plasmid_3,_complete_sequence.	Plasmid	NA	NA			0
NC_014301	Yes	No	Plasmid_DB	44459	Halalkalicoccus_jeotgali_B3_plasmid_4,_complete_sequence.	Plasmid	NA	NA			0
NC_014302	Yes	No	Plasmid_DB	23727	Halalkalicoccus_jeotgali_B3_plasmid_5,_complete_sequence.	Plasmid	NA	NA			0
NC_014303	Yes	No	Plasmid_DB	6951	Halalkalicoccus_jeotgali_B3_plasmid_6,_complete_sequence.	Plasmid	NA	NA			0
NC_014304	Yes	Yes	Plasmid_DB	102323	Erwinia_billingiae_Eb661_plasmid_pEB102,_complete_sequence.	Plasmid	Plasmid	NA			0
NC_014305	Yes	Yes	Plasmid_DB	169778	Erwinia_billingiae_Eb661_plasmid_pEB170,_complete_sequence.	Plasmid	Plasmid	NA			0
NC_014310	Yes	Yes	Plasmid_DB	2085000	Ralstonia_solanacearum_PSI07_plasmid_mpPSI07,_complete_sequence.	Plasmid	Plasmid	NA			0
NC_014316	Yes	Yes	Plasmid_DB	39105	Nitrosococcus_watsonii_C-113_plasmid_pNWAT01,_complete_sequence.	Plasmid	Plasmid	NA			0
NC_014317	Yes	Yes	Plasmid_DB	5611	Nitrosococcus_watsonii_C-113_plasmid_pNWAT02,_complete_sequence.	Plasmid	Plasmid	NA			0
NC_014331	Yes	Yes	Plasmid_DB	181907	Bacillus_cereus_biovar_anthracis_str._CI_plasmid_pCI-XO1,_complete	Plasmid	Plasmid	NA			0
NC_014332	Yes	Yes	Plasmid_DB	94469	Bacillus_cereus_biovar_anthracis_str._CI_plasmid_pCI-XO2,_complete	Plasmid	Plasmid	NA			0
NC_014333	Yes	Yes	Plasmid_DB	14219	Bacillus_cereus_biovar_anthracis_str._CI_plasmid_pBAslCI14,	BTpLM community	NA	NA			0
NC_014389	Yes	Yes	Plasmid_DB	361399	Butyrivibrio_proteoclasticus_B316_plasmid_pCY360,_complete	Plasmid	NA	NA			0
NC_014390	Yes	Yes	Plasmid_DB	186325	Butyrivibrio_proteoclasticus_B316_plasmid_pCY186,_complete	Plasmid	Plasmid	NA			0
NC_014409	Yes	No	Plasmid_DB	4440	Methanothermobacter_marburgensis_str._Marburg_plasmid_pMTBMA4,	Plasmid	NA	NA			0
NC_014457	Yes	No	Phage_DB	59199	Clostridium phage phiCTP1, complete genome	Phage	NA	NA			0
NC_014458	Yes	No	Phage_DB	59598	Mycobacterium phage Angelica, complete genome	Phage	NA	NA			0
NC_014459	Yes	No	Phage_DB	59798	Mycobacterium virus CrimD, complete genome	Phage	NA	NA			0
NC_014460	Yes	No	Phage_DB	41207	Staphylococcus phage SAP-26, complete genome	Phage	NA	NA			0
NC_014461	Yes	No	Phage_DB	73453	Mycobacterium virus Bron, complete genome	Phage	NA	NA			0
NC_014467	Yes	No	Phage_DB	176788	Enterobacteria phage RB16, complete genome	Phage	NA	NA			0
NC_014495	Yes	Yes	Plasmid_DB	57780	Listeria_monocytogenes_plasmid_pLM1-2bUG1,_complete_sequence.	Plasmid	Plasmid	NA			0
NC_014502	Yes	Yes	Plasmid_DB	291993	Gloeothece_verrucosa_PCC_7822_plasmid_Cy782203,_complete_sequence.	Plasmid	Plasmid	NA			0
NC_014503	Yes	Yes	Plasmid_DB	47550	Gloeothece_verrucosa_PCC_7822_plasmid_Cy782204,_complete_sequence.	Plasmid	Plasmid	NA			0
NC_014504	Yes	Yes	Plasmid_DB	43617	Gloeothece_verrucosa_PCC_7822_plasmid_Cy782205,_complete_sequence.	Plasmid	NA	NA			0
NC_014533	Yes	Yes	Plasmid_DB	879545	Gloeothece_verrucosa_PCC_7822_plasmid_Cy782201,_complete_sequence.	Plasmid	NA	NA			0
NC_014534	Yes	Yes	Plasmid_DB	473846	Gloeothece_verrucosa_PCC_7822_plasmid_Cy782202,_complete_sequence.	Plasmid	Plasmid	NA			0
NC_014535	Yes	Yes	Plasmid_DB	13777	Gloeothece_verrucosa_PCC_7822_plasmid_Cy782206,_complete_sequence.	Plasmid	NA	NA			0
NC_014543	Yes	Yes	Plasmid_DB	4073	Escherichia_coli_O26:H11_str._11368_plasmid_pO26_4,_complete	Plasmid	Plasmid	NA			0
NC_014544	Yes	Yes	Plasmid_DB	71826	Legionella_longbeachae_NSW150_plasmid_pLLO,_complete_sequence.	Plasmid	Plasmid	NA			0
NC_014548	Yes	Yes	Plasmid_DB	8528	Glutamicibacter_arilaitensis_Re117_plasmid_pRE117-2,_complete	Plasmid	Plasmid	NA			0
NC_014549	Yes	Yes	Plasmid_DB	50407	Glutamicibacter_arilaitensis_Re117_plasmid_pRE117-1,_complete	Plasmid	Plasmid	NA			0
NC_014556	Yes	Yes	Plasmid_DB	8712	Helicobacter_pylori_PeCan4_plasmid_pHPPC4,_complete_sequence.	Plasmid	Plasmid	NA			0
NC_014558	Yes	Yes	Plasmid_DB	53560	Lactobacillus_plantarum_subsp._plantarum_ST-III_plasmid_pST-III,	Plasmid	Plasmid	NA			0
NC_014561	Yes	Yes	Plasmid_DB	167983	Pantoea_vagans_C9-1_plasmid_pPag1,_complete_sequence.	Plasmid	Plasmid	NA			0
NC_014563	Yes	Yes	Plasmid_DB	165693	Pantoea_vagans_C9-1_plasmid_pPag2,_complete_sequence.	Plasmid	Plasmid	NA			0
NC_014595	Yes	No	Phage_DB	170605	Shigella phage SP18, complete genome	Phage	NA	NA			0
NC_014621	Yes	Yes	Plasmid_DB	268675	Ketogulonicigenium_vulgare_Y25_plasmid_pYP1,_complete_sequence.	Plasmid	Plasmid	NA			0
NC_014626	Yes	Yes	Plasmid_DB	243645	Ketogulonicigenium_vulgare_Y25_plasmid_pYP12,_complete_sequence.	Plasmid	Plasmid	NA			0
NC_014628	Yes	Yes	Plasmid_DB	510118	Paenibacillus_polymyxa_SC2_plasmid_pSC2,_complete_sequence.	Plasmid	Prophage	NA			0
NC_014629	No	Yes	Plasmid_DB	23886		Plasmid	Plasmid	NA			0
NC_014633	Yes	Yes	Plasmid_DB	961624	Ilyobacter_polytropus_DSM_2926_plasmid_pILYOP01,_complete_sequence.	Plasmid	Prophage	NA			0
NC_014634	Yes	Yes	Plasmid_DB	124226	Ilyobacter_polytropus_DSM_2926_plasmid_pILYOP02,_complete_sequence.	Plasmid	Plasmid	NA			0
NC_014635	Yes	No	Phage_DB	163875	Aeromonas phage phiAS4, complete genome	Phage	NA	NA			0
NC_014636	Yes	No	Phage_DB	225268	Aeromonas phage phiAS5, complete genome	Phage	NA	NA			0
NC_014641	Yes	Yes	Plasmid_DB	98156	Achromobacter_xylosoxidans_A8_plasmid_pA81,_complete_sequence.	Plasmid	Plasmid	NA			0
NC_014642	Yes	Yes	Plasmid_DB	247895	Achromobacter_xylosoxidans_A8_plasmid_pA82,_complete_sequence.	Plasmid	Plasmid	NA			0
NC_014651	Yes	No	Plasmid_DB	71617	Geobacillus_sp._Y4.1MC1_plasmid_pGY4MC101,_complete_sequence.	Plasmid	NA	NA			0
NC_014660	Yes	No	Phage_DB	167716	Acinetobacter phage Ac42, complete genome	Phage	NA	NA			0
NC_014661	Yes	No	Phage_DB	164093	Acinetobacter phage Acj61, complete genome	Phage	NA	NA			0
NC_014662	Yes	No	Phage_DB	165540	Enterobacteria phage CC31, complete genome	Phage	NA	NA			0
NC_014663	Yes	No	Phage_DB	169947	Acinetobacter phage Acj9, complete genome	Phage	NA	NA			0
NC_014718	Yes	Yes	Plasmid_DB	822304	Mycetohabitans_rhizoxinica_HKI_454_plasmid_pBRH01,_complete	Plasmid	Plasmid	NA			0
NC_014719	Yes	Yes	Plasmid_DB	15970	Caldicellulosiruptor_kristjanssonii_I77R1B_plasmid_pCALKR01,	Plasmid	NA	NA			0
NC_014723	Yes	Yes	Plasmid_DB	172525	Mycetohabitans_rhizoxinica_HKI_454_plasmid_pBRH02,_complete	Plasmid	Plasmid	NA			0
NC_014728	Yes	Yes	Plasmid_DB	6223	Lactobacillus_delbrueckii_subsp._bulgaricus_ND02_plasmid_unnamed,	Plasmid	Phage	NA			0
NC_014731	Yes	No	Plasmid_DB	339010	Halogeometricum_borinquense_DSM_11551_plasmid_pHBOR02,_complete	Plasmid	NA	NA			0
NC_014732	Yes	No	Plasmid_DB	194834	Halogeometricum_borinquense_DSM_11551_plasmid_pHBOR04,_complete	Plasmid	NA	NA			0
NC_014735	Yes	No	Plasmid_DB	362194	Halogeometricum_borinquense_DSM_11551_plasmid_pHBOR01,_complete	Plasmid	NA	NA			0
NC_014736	Yes	No	Plasmid_DB	210350	Halogeometricum_borinquense_DSM_11551_plasmid_pHBOR03,_complete	Plasmid	NA	NA			0
NC_014737	Yes	No	Plasmid_DB	17535	Halogeometricum_borinquense_DSM_11551_plasmid_pHBOR05,_complete	Plasmid	NA	NA			0
NC_014749	Yes	Yes	Plasmid_DB	58717	Calditerrivibrio_nitroreducens_DSM_19672_plasmid_pCALNI01,_complete	Plasmid	NA	NA			0
NC_014750	Yes	Yes	Plasmid_DB	4916	Marivirga_tractuosa_DSM_4126_plasmid_pFTRAC01,_complete_sequence.	Plasmid	NA	NA			0
NC_014753	Yes	Yes	Plasmid_DB	135351	Oceanithermus_profundus_DSM_14977_plasmid_pOCEPR01,_complete	Plasmid	NA	NA			0
NC_014754	Yes	Yes	Plasmid_DB	118585	Sulfuricurvum_kujiense_DSM_16994_plasmid_pSULKU01,_complete	Plasmid	NA	NA			0
NC_014755	Yes	Yes	Plasmid_DB	71513	Sulfuricurvum_kujiense_DSM_16994_plasmid_pSULKU02,_complete	Plasmid	NA	NA			0
NC_014756	Yes	Yes	Plasmid_DB	51014	Sulfuricurvum_kujiense_DSM_16994_plasmid_pSULKU03,_complete	Plasmid	Plasmid	NA			0
NC_014763	Yes	Yes	Plasmid_DB	3421	Sulfuricurvum_kujiense_DSM_16994_plasmid_pSULKU04,_complete	Plasmid	Plasmid	NA			0
NC_014792	Yes	No	Phage_DB	169285	Enterobacteria phage vB_EcoM-VR7, complete genome	Phage	NA	NA			0
NC_014811	Yes	Yes	Plasmid_DB	211864	Mycolicibacterium_gilvum_Spyr1_plasmid_pMSPYR101,_complete	Plasmid	Plasmid	NA			0
NC_014812	Yes	Yes	Plasmid_DB	23681	Mycolicibacterium_gilvum_Spyr1_plasmid_pMSPYR102,_complete	Plasmid	Plasmid	NA			0
NC_014818	Yes	Yes	Plasmid_DB	244260	Asticcacaulis_excentricus_CB_48_plasmid_pASTEX01,_complete	Plasmid	NA	NA			0
NC_014819	Yes	Yes	Plasmid_DB	160346	Asticcacaulis_excentricus_CB_48_plasmid_pASTEX02,_complete	Plasmid	Plasmid	NA			0
NC_014824	Yes	Yes	Plasmid_DB	420706	Ruminococcus_albus_7_=_DSM_20455_plasmid_pRUMAL01,_complete	Plasmid	Prophage	NA			0
NC_014825	Yes	Yes	Plasmid_DB	352646	Ruminococcus_albus_7_=_DSM_20455_plasmid_pRUMAL02,_complete	Plasmid	NA	NA			0
NC_014826	Yes	Yes	Plasmid_DB	15907	Ruminococcus_albus_7_=_DSM_20455_plasmid_pRUMAL03,_complete	Plasmid	Plasmid	NA			0
NC_014827	Yes	Yes	Plasmid_DB	7420	Ruminococcus_albus_7_=_DSM_20455_plasmid_pRUMAL04,_complete	Plasmid	Plasmid	NA			0
NC_014838	Yes	Yes	Plasmid_DB	793953	Pantoea_sp._At-9b_plasmid_pPAT9B01,_complete_sequence.	Plasmid	Prophage+Plasmid	NA			0
NC_014839	Yes	Yes	Plasmid_DB	394054	Pantoea_sp._At-9b_plasmid_pPAT9B02,_complete_sequence.	Plasmid	Plasmid	NA			0
NC_014840	Yes	Yes	Plasmid_DB	321080	Pantoea_sp._At-9b_plasmid_pPAT9B03,_complete_sequence.	Plasmid	Plasmid	NA			0
NC_014841	Yes	Yes	Plasmid_DB	318111	Pantoea_sp._At-9b_plasmid_pPAT9B04,_complete_sequence.	Plasmid	Plasmid	NA			0
NC_014842	Yes	Yes	Plasmid_DB	116877	Pantoea_sp._At-9b_plasmid_pPAT9B05,_complete_sequence.	Plasmid	Plasmid	NA			0
NC_014900	Yes	No	Phage_DB	40986	Salmonella phage ST160, complete genome	F116 community	NA	NA			0
NC_014901	Yes	No	Phage_DB	59230	Mycobacterium phage Wee, complete genome	Phage	NA	NA			0
NC_014908	Yes	Yes	Plasmid_DB	119718	Alicycliphilus_denitrificans_BC_plasmid_pALIDE01,_complete	Plasmid	Plasmid	NA			0
NC_014911	Yes	Yes	Plasmid_DB	78982	Alicycliphilus_denitrificans_BC_plasmid_pALIDE02,_complete	Plasmid	Plasmid	NA			0
NC_014916	Yes	Yes	Plasmid_DB	45057	Geobacillus_sp._Y412MC52_plasmid_pGYMC5201,_complete_sequence.	Plasmid	Plasmid	NA			0
NC_014917	Yes	Yes	Plasmid_DB	76561	Thermovibrio_ammonificans_HB-1_plasmid_pTHEAM01,_complete_sequence.	Plasmid	NA	NA			0
NC_014918	Yes	Yes	Plasmid_DB	425539	Mesorhizobium_ciceri_biovar_biserrulae_WSM1271_plasmid_pMESCI01,	Plasmid	Plasmid	NA			0
NC_014957	Yes	Yes	Plasmid_DB	56340	Isosphaera_pallida_ATCC_43644_plasmid_pISOP01,_complete_sequence.	Plasmid	NA	NA			0
NC_014975	Yes	Yes	Plasmid_DB	8383	Thermus_scotoductus_SA-01_plasmid_pTSC8,_complete_sequence.	Plasmid	NA	NA			0
NC_015053	Yes	Yes	Plasmid_DB	4895	Bifidobacterium_longum_subsp._infantis_157F_plasmid_p157F-NC1,	Plasmid	Plasmid	NA			0
NC_015057	Yes	Yes	Plasmid_DB	475658	Granulicella_tundricola_MP5ACTX9_plasmid_pACIX901,_complete	Plasmid	NA	NA			0
NC_015058	Yes	Yes	Plasmid_DB	188167	Granulicella_tundricola_MP5ACTX9_plasmid_pACIX903,_complete	Plasmid	Plasmid	NA			0
NC_015059	Yes	Yes	Plasmid_DB	115493	Granulicella_tundricola_MP5ACTX9_plasmid_pACIX904,_complete	Plasmid	Plasmid	NA			0
NC_015060	Yes	Yes	Plasmid_DB	115221	Granulicella_tundricola_MP5ACTX9_plasmid_pACIX905,_complete	Plasmid	Plasmid	NA			0
NC_015062	Yes	Yes	Plasmid_DB	616549	Rahnella_sp._Y9602_plasmid_pRAHAQ01,_complete_sequence.	Plasmid	Prophage	NA			0
NC_015063	Yes	Yes	Plasmid_DB	133486	Rahnella_sp._Y9602_plasmid_pRAHAQ02,_complete_sequence.	Plasmid	Plasmid	NA			0
NC_015065	Yes	Yes	Plasmid_DB	300292	Granulicella_tundricola_MP5ACTX9_plasmid_pACIX902,_complete	Plasmid	NA	NA			0
NC_015066	Yes	Yes	Plasmid_DB	3624	Bifidobacterium_longum_subsp._infantis_157F_plasmid_p157F-NC2,	Plasmid	Plasmid	NA			0
NC_015146	Yes	Yes	Plasmid_DB	190450	Pseudarthrobacter_phenanthrenivorans_Sphe3_plasmid_pASPHE301,	Plasmid	Plasmid	NA			0
NC_015147	Yes	Yes	Plasmid_DB	94456	Pseudarthrobacter_phenanthrenivorans_Sphe3_plasmid_pASPHE302,	Plasmid	Plasmid	NA			0
NC_015157	Yes	No	Phage_DB	125956	Vibrio phage ICP1, complete genome	Phage	NA	NA			0
NC_015158	Yes	No	Phage_DB	49675	Vibrio phage ICP2, complete genome	Phage	NA	NA			0
NC_015159	Yes	No	Phage_DB	39162	Vibrio phage ICP3, complete genome	Phage	NA	NA			0
NC_015162	Yes	Yes	Plasmid_DB	195800	Deinococcus_proteolyticus_MRP_plasmid_pDEIPR02,_complete_sequence.	Plasmid	NA	NA			0
NC_015163	Yes	Yes	Plasmid_DB	97188	Deinococcus_proteolyticus_MRP_plasmid_pDEIPR04,_complete_sequence.	Plasmid	Plasmid	NA			0
NC_015165	Yes	Yes	Plasmid_DB	40303	Phocaeicola_salanitronis_DSM_18170_plasmid_pBACSA01,_complete	Plasmid	Plasmid	NA			0
NC_015166	Yes	Yes	Plasmid_DB	6277	Phocaeicola_salanitronis_DSM_18170_plasmid_pBACSA03,_complete	Plasmid	Plasmid	NA			0
NC_015168	Yes	Yes	Plasmid_DB	19280	Phocaeicola_salanitronis_DSM_18170_plasmid_pBACSA02,_complete	Plasmid	Plasmid	NA			0
NC_015169	Yes	Yes	Plasmid_DB	314518	Deinococcus_proteolyticus_MRP_plasmid_pDEIPR01,_complete_sequence.	Plasmid	NA	NA			0
NC_015170	Yes	Yes	Plasmid_DB	132270	Deinococcus_proteolyticus_MRP_plasmid_pDEIPR03,_complete_sequence.	Plasmid	Plasmid	NA			0
NC_015178	Yes	Yes	Plasmid_DB	271573	Acidiphilium_multivorum_AIU301_plasmid_pACMV1,_complete_sequence.	Plasmid	Plasmid	NA			0
NC_015179	Yes	Yes	Plasmid_DB	54248	Acidiphilium_multivorum_AIU301_plasmid_pACMV3,_complete_sequence.	Plasmid	Plasmid	NA			0
NC_015180	Yes	Yes	Plasmid_DB	14328	Acidiphilium_multivorum_AIU301_plasmid_pACMV5,_complete_sequence.	Plasmid	Plasmid	NA			0
NC_015181	Yes	Yes	Plasmid_DB	12125	Acidiphilium_multivorum_AIU301_plasmid_pACMV6,_complete_sequence.	Plasmid	Plasmid	NA			0
NC_015182	Yes	Yes	Plasmid_DB	1729	Acidiphilium_multivorum_AIU301_plasmid_pACMV8,_complete_sequence.	Plasmid	NA	NA			0
NC_015184	Yes	Yes	Plasmid_DB	601551	Agrobacterium_sp._H13-3_plasmid_pAspH13-3a,_complete_sequence.	Plasmid	Plasmid	NA			0
NC_015187	Yes	Yes	Plasmid_DB	65564	Acidiphilium_multivorum_AIU301_plasmid_pACMV2,_complete_sequence.	Plasmid	Plasmid	NA			0
NC_015188	Yes	Yes	Plasmid_DB	40588	Acidiphilium_multivorum_AIU301_plasmid_pACMV4,_complete_sequence.	Plasmid	Plasmid	NA			0
NC_015189	Yes	Yes	Plasmid_DB	5178	Acidiphilium_multivorum_AIU301_plasmid_pACMV7,_complete_sequence.	Plasmid	Plasmid	NA			0
NC_015208	Yes	No	Phage_DB	39562	Pseudomonas phage phi15, complete genome	Phage	NA	NA			0
NC_015209	Yes	No	Phage_DB	10638	Vibrio phage CTXphi, complete genome	Phage	NA	NA			0
NC_015210	Yes	No	Phage_DB	61440	Tsukamurella phage TPA2, complete genome	Phage	NA	NA			0
NC_015213	Yes	Yes	Plasmid_DB	7197	Lactobacillus_amylovorus_strain_30SC_plasmid_pRKC30SC1,_complete	Plasmid	Plasmid	NA			0
NC_015217	Yes	Yes	Plasmid_DB	7553	Chlamydia_psittaci_6BC_plasmid_p6BC,_complete_sequence.	Plasmid	NA	NA			0
NC_015218	Yes	Yes	Plasmid_DB	12568	Lactobacillus_amylovorus_strain_30SC_plasmid_pRKC30SC2,_complete	Plasmid	Plasmid	NA			0
NC_015219	Yes	Yes	Plasmid_DB	20765	Streptococcus_gallolyticus_subsp._gallolyticus_ATCC_BAA-2069	Plasmid	Plasmid	NA			0
NC_015221	Yes	No	Plasmid_DB	63790	Nitrosomonas_sp._AL212_plasmid_pNAL21202,_complete_sequence.	Plasmid	NA	NA			0
NC_015223	Yes	No	Plasmid_DB	92707	Nitrosomonas_sp._AL212_plasmid_pNAL21201,_complete_sequence.	Plasmid	NA	NA			0
NC_015249	Yes	No	Phage_DB	39270	Enterobacteria phage 285P, complete genome	Phage	NA	NA			0
NC_015250	Yes	No	Phage_DB	159801	Acinetobacter phage 133, complete genome	Phage	NA	NA			0
NC_015251	Yes	No	Phage_DB	235229	Aeromonas phage 65, complete genome	Phage	NA	NA			0
NC_015252	Yes	No	Phage_DB	36953	Brochothrix phage NF5, complete genome	Phage	NA	NA			0
NC_015253	Yes	No	Phage_DB	127065	Brochothrix phage A9, complete genome	Phage	NA	NA			0
NC_015254	Yes	No	Phage_DB	41518	Brochothrix phage BL3, complete genome	Phage	NA	NA			0
NC_015258	Yes	Yes	Plasmid_DB	69598	Polymorphum_gilvum_SL003B-26A1_plasmid_pSL003B,_complete_sequence.	Plasmid	Plasmid	NA			0
NC_015262	Yes	No	Phage_DB	37664	Clostridium phage phiCD6356, complete genome	IEBH-Waukesha community	NA	NA			0
NC_015263	Yes	No	Phage_DB	114768	Lactococcus phage 949, complete genome	Phage	NA	NA			0
NC_015264	Yes	No	Phage_DB	40973	Pseudomonas phage phiIBB-PF7A, complete genome	Phage	NA	NA			0
NC_015265	Yes	No	Phage_DB	37236	Burkholderia phage KS5, complete genome	Phage	NA	NA			0
NC_015269	Yes	No	Phage_DB	118351	Enterobacteria phage SPC35, complete genome	Phage	NA	NA			0
NC_015270	Yes	No	Phage_DB	16945	Enterococcus phage EFRM31, complete genome	Phage	NA	NA			0
NC_015271	Yes	No	Phage_DB	38368	Salmonella phage Vi06 complete sequence	Phage	NA	NA			0
NC_015272	Yes	No	Phage_DB	88322	Pseudomonas phage KPP10, complete genome	Phage	NA	NA			0
NC_015273	Yes	No	Phage_DB	32317	Burkholderia phage KS14, complete genome	VP882 community	NA	NA			0
NC_015274	Yes	No	Phage_DB	56506	Streptococcus phage Dp-1, complete genome	Phage	NA	NA			0
NC_015279	Yes	No	Phage_DB	190789	Synechococcus phage S-SM2, complete genome	Phage	NA	NA			0
NC_015280	Yes	No	Phage_DB	181044	Prochlorococcus phage P-HM1, complete genome	Phage	NA	NA			0
NC_015281	Yes	No	Phage_DB	179563	Synechococcus phage S-ShM2, complete genome	Phage	NA	NA			0
NC_015282	Yes	No	Phage_DB	174079	Synechococcus phage S-SM1, complete genome	Phage	NA	NA			0
NC_015283	Yes	No	Phage_DB	176428	Prochlorococcus phage P-RSM4, complete genome	Phage	NA	NA			0
NC_015284	Yes	No	Phage_DB	183806	Prochlorococcus phage P-HM2, complete genome	Phage	NA	NA			0
NC_015285	Yes	No	Phage_DB	174285	Prochlorococcus phage Syn33, complete genome	Phage	NA	NA			0
NC_015286	Yes	No	Phage_DB	175230	Synechococcus phage Syn19, complete genome	Phage	NA	NA			0
NC_015287	Yes	No	Phage_DB	232878	Synechococcus phage S-SSM7, complete genome	Phage	NA	NA			0
NC_015288	Yes	No	Phage_DB	191195	Prochlorococcus phage Syn1, complete genome	Phage	NA	NA			0
NC_015289	Yes	No	Phage_DB	176184	Synechococcus phage S-SSM5, complete genome	Phage	NA	NA			0
NC_015290	Yes	No	Phage_DB	182180	Prochlorococcus phage P-SSM7, complete genome	Phage	NA	NA			0
NC_015292	Yes	No	Phage_DB	84565	Erwinia phage phiEa104, complete genome	Phage	NA	NA			0
NC_015293	Yes	No	Phage_DB	30651	Pseudoalteromonas phage H105/1, complete genome	Phage	NA	NA			0
NC_015294	Yes	No	Phage_DB	93198	Pseudomonas phage PAK_P1, complete genome	Phage	NA	NA			0
NC_015295	Yes	No	Phage_DB	47279	Erwinia phage phiEt88, complete genome	Phage	NA	NA			0
NC_015296	Yes	No	Phage_DB	157061	Salmonella phage Vi01, complete genome	Phage	NA	NA			0
NC_015297	Yes	No	Phage_DB	5475	Ralstonia phage PE226, complete genome	Phage	NA	NA			0
NC_015313	Yes	No	Plasmid_DB	15063	Pseudonocardia_dioxanivorans_CB1190_plasmid_pPSED03,_complete	Plasmid	NA	NA			0
NC_015314	Yes	No	Plasmid_DB	192355	Pseudonocardia_dioxanivorans_CB1190_plasmid_pPSED01,_complete	Plasmid	NA	NA			0
NC_015377	Yes	Yes	Plasmid_DB	129399	Burkholderia_gladioli_BSR3_plasmid_bgla_2p,_complete_sequence.	Plasmid	Plasmid	NA			0
NC_015378	Yes	Yes	Plasmid_DB	128650	Burkholderia_gladioli_BSR3_plasmid_bgla_3p,_complete_sequence.	Plasmid	Plasmid	NA			0
NC_015382	Yes	Yes	Plasmid_DB	276215	Burkholderia_gladioli_BSR3_plasmid_bgla_1p,_complete_sequence.	Plasmid	Plasmid	NA			0
NC_015383	Yes	Yes	Plasmid_DB	403586	Burkholderia_gladioli_BSR3_plasmid_bgla_4p,_complete_sequence.	Plasmid	Plasmid	NA			0
NC_015386	Yes	Yes	Plasmid_DB	165572	Treponema_succinifaciens_DSM_2489_plasmid_pTRESU01,_complete	1398 community	NA	NA			0
NC_015390	Yes	Yes	Plasmid_DB	50105	Carnobacterium_sp._17-4_plasmid_pCAR50,_complete_sequence.	Plasmid	Plasmid	NA			0
NC_015407	Yes	Yes	Plasmid_DB	1840	Mycoplasma_mycoides_subsp._capri_LC_str._95010_plasmid_pMmc-95010,	Plasmid	NA	NA			0
NC_015409	Yes	Yes	Plasmid_DB	58295	Micromonospora_maris_AB-18-032_plasmid_pVMKU,_complete_sequence.	Plasmid	Plasmid	NA			0
NC_015417	Yes	Yes	Plasmid_DB	203287	Clostridium_botulinum_BKT015925_plasmid_p1BKT015925,_complete	Plasmid	Prophage	NA			0
NC_015418	Yes	Yes	Plasmid_DB	80365	Clostridium_botulinum_BKT015925_plasmid_p3BKT015925,_complete	Plasmid	Plasmid	NA			0
NC_015419	Yes	Yes	Plasmid_DB	12403	Clostridium_botulinum_BKT015925_plasmid_p5BKT015925,_complete	Plasmid	NA	NA			0
NC_015420	Yes	Yes	Plasmid_DB	52697	Lactobacillus_buchneri_NRRL_B-30929_plasmid_pLBUC01,_complete	Plasmid	Plasmid	NA			0
NC_015421	Yes	Yes	Plasmid_DB	10798	Lactobacillus_buchneri_NRRL_B-30929_plasmid_pLBUC03,_complete	Plasmid	Plasmid	NA			0
NC_015423	Yes	Yes	Plasmid_DB	75488	Alicycliphilus_denitrificans_K601_plasmid_pALIDE201,_complete	Plasmid	Plasmid	NA			0
NC_015426	Yes	Yes	Plasmid_DB	98732	Clostridium_botulinum_BKT015925_plasmid_p2BKT015925,_complete	Plasmid	NA	NA			0
NC_015427	Yes	Yes	Plasmid_DB	39648	Clostridium_botulinum_BKT015925_plasmid_p4BKT015925,_complete	IEBH-Waukesha community	Phage	NA			0
NC_015429	Yes	Yes	Plasmid_DB	18513	Lactobacillus_buchneri_NRRL_B-30929_plasmid_pLBUC02,_complete	Plasmid	Plasmid	NA			0
NC_015430	Yes	No	Plasmid_DB	18019	Methanothrix_soehngenii_GP6_plasmid_pGP6,_complete_sequence.	Plasmid	NA	NA			0
NC_015453	Yes	No	Phage_DB	29017	Propionibacterium phage PAS50 endogenous virus, complete genome	Phage	NA	NA			0
NC_015454	Yes	No	Phage_DB	29074	Propionibacterium phage PAD20 endogenous virus, complete genome	Phage	NA	NA			0
NC_015456	Yes	No	Phage_DB	50661	Shigella phage Shfl1, complete genome	Phage	NA	NA			0
NC_015457	Yes	No	Phage_DB	165919	Shigella phage Shfl2, complete genome	Phage	NA	NA			0
NC_015459	No	Yes	Plasmid_DB	41205		2230 community	Phage	NA			0
NC_015461	Yes	Yes	Plasmid_DB	6804	Gallibacterium_anatis_UMN179_plasmid_pUMN179,_complete_sequence.	Plasmid	Plasmid	NA			0
NC_015463	Yes	No	Phage_DB	72332	Synechococcus phage S-CBS2, complete genome	Phage	NA	NA			0
NC_015464	Yes	No	Phage_DB	135041	Campylobacter phage NCTC12673, complete genome	Phage	NA	NA			0
NC_015465	Yes	No	Phage_DB	33004	Synechococcus phage S-CBS3, complete genome	Phage	NA	NA			0
NC_015466	Yes	No	Phage_DB	62668	Roseobacter phage RDJL Phi 1, complete genome	Phage	NA	NA			0
NC_015471	Yes	No	Plasmid_DB	54159	Thermococcus_barophilus_MP_plasmid_pTBMP1,_complete_sequence.	Plasmid	NA	NA			0
NC_015475	Yes	Yes	Plasmid_DB	69704	Yersinia_enterocolitica_subsp._palearctica_105.5R(r)_plasmid	Plasmid	Plasmid	NA			0
NC_015511	Yes	Yes	Plasmid_DB	164019	Haliscomenobacter_hydrossis_DSM_1100_plasmid_pHALHY01,_complete	Plasmid	Plasmid	NA			0
NC_015512	Yes	Yes	Plasmid_DB	143757	Haliscomenobacter_hydrossis_DSM_1100_plasmid_pHALHY02,_complete	Plasmid	NA	NA			0
NC_015513	Yes	Yes	Plasmid_DB	92189	Haliscomenobacter_hydrossis_DSM_1100_plasmid_pHALHY03,_complete	Plasmid	NA	NA			0
NC_015560	Yes	Yes	Plasmid_DB	17897	Hoyosella_subflava_DQS3-9A1_plasmid_pAS9A-1,_complete_sequence.	Plasmid	Plasmid	NA			0
NC_015561	Yes	Yes	Plasmid_DB	106784	Hoyosella_subflava_DQS3-9A1_plasmid_pAS9A-2,_complete_sequence.	Plasmid	Plasmid	NA			0
NC_015568	Yes	No	Phage_DB	41090	Clostridium phage phiCD38-2, complete genome	IEBH-Waukesha community	NA	NA			0
NC_015569	Yes	No	Phage_DB	178563	Synechococcus phage S-CRM01, complete genome	Phage	NA	NA			0
NC_015579	Yes	Yes	Plasmid_DB	192103	Novosphingobium_sp._PP1Y_plasmid_Lpl,_complete_sequence.	Plasmid	Plasmid	NA			0
NC_015582	Yes	Yes	Plasmid_DB	48714	Novosphingobium_sp._PP1Y_plasmid_Spl,_complete_sequence.	Plasmid	Plasmid	NA			0
NC_015583	Yes	Yes	Plasmid_DB	1161602	Novosphingobium_sp._PP1Y_plasmid_Mpl,_complete_sequence.	Plasmid	Plasmid	NA			0
NC_015584	Yes	No	Phage_DB	75960	Mycobacterium virus Faith1, complete genome	Phage	NA	NA			0
NC_015585	Yes	No	Phage_DB	43032	Pantoea phage LIMEzero, complete genome	Phage	NA	NA			0
NC_015586	Yes	No	Phage_DB	5819	Stenotrophomonas phage phiSHP2, complete genome	Phage	NA	NA			0
NC_015592	Yes	Yes	Plasmid_DB	70499	Sinorhizobium_meliloti_AK83_plasmid_pSINME02,_complete_sequence.	Plasmid	Plasmid	NA			0
NC_015595	Yes	Yes	Plasmid_DB	123733	Sphingobium_chlorophenolicum_L-1_plasmid_pSPHCH01,_complete	Plasmid	Plasmid	NA			0
NC_015597	Yes	Yes	Plasmid_DB	256269	Sinorhizobium_meliloti_AK83_plasmid_pSINME01,_complete_sequence.	Plasmid	Prophage+Plasmid	NA			0
NC_015598	Yes	Yes	Plasmid_DB	194769	Lactobacillus_kefiranofaciens_ZW3_plasmid_pWW1,_complete_sequence.	Plasmid	Plasmid	NA			0
NC_015603	Yes	Yes	Plasmid_DB	46296	Lactobacillus_kefiranofaciens_ZW3_plasmid_pWW2,_complete_sequence.	Plasmid	Plasmid	NA			0
NC_015632	Yes	No	Plasmid_DB	14930	Methanothermococcus_okinawensis_IH1_plasmid_pMETOK01,_complete	Plasmid	NA	NA			0
NC_015657	Yes	Yes	Plasmid_DB	5448	Candidatus_Frankia_datiscae_plasmid_pFSYMDG02,_complete_sequence.	Plasmid	Phage	NA			0
NC_015658	Yes	No	Plasmid_DB	436718	Halopiger_xanaduensis_SH-6_plasmid_pHALXA01,_complete_sequence.	Plasmid	NA	NA			0
NC_015659	Yes	No	Plasmid_DB	68763	Halopiger_xanaduensis_SH-6_plasmid_pHALXA03,_complete_sequence.	Plasmid	NA	NA			0
NC_015661	Yes	Yes	Plasmid_DB	19638	Parageobacillus_thermoglucosidasius_C56-YS93_plasmid_pGEOTH02,	Plasmid	Phage	NA			0
NC_015664	Yes	Yes	Plasmid_DB	12355	Candidatus_Frankia_datiscae_plasmid_pFSYMDG01,_complete_sequence.	Plasmid	Plasmid	NA			0
NC_015665	Yes	Yes	Plasmid_DB	80849	Parageobacillus_thermoglucosidasius_C56-YS93_plasmid_pGEOTH01,	Plasmid	Plasmid	NA			0
NC_015667	Yes	No	Plasmid_DB	181778	Halopiger_xanaduensis_SH-6_plasmid_pHALXA02,_complete_sequence.	Plasmid	NA	NA			0
NC_015679	Yes	Yes	Plasmid_DB	4085	Blattabacterium_sp._(Blattella_germanica)_str._Bge_plasmid_pBge,	Plasmid	Phage	NA			0
NC_015685	Yes	Yes	Plasmid_DB	167269	Afipia_carboxidovorans_OM5_plasmid_pOC167,_complete_sequence.	Plasmid	Plasmid	NA			0
NC_015686	Yes	Yes	Plasmid_DB	191996	Clostridium_acetobutylicum_DSM_1731_plasmid_pSMBa,_complete	Plasmid	NA	NA			0
NC_015688	Yes	Yes	Plasmid_DB	11123	Clostridium_acetobutylicum_DSM_1731_plasmid_pSMBb,_complete	Plasmid	Plasmid	NA			0
NC_015689	Yes	Yes	Plasmid_DB	133057	Afipia_carboxidovorans_OM5_plasmid_pHCG3,_complete_sequence.	Plasmid	Plasmid	NA			0
NC_015693	Yes	Yes	Plasmid_DB	106999	Runella_slithyformis_DSM_19594_plasmid_pRUNSL01,_complete_sequence.	Plasmid	NA	NA			0
NC_015694	Yes	Yes	Plasmid_DB	66926	Runella_slithyformis_DSM_19594_plasmid_pRUNSL03,_complete_sequence.	Plasmid	Plasmid	NA			0
NC_015695	Yes	Yes	Plasmid_DB	38784	Runella_slithyformis_DSM_19594_plasmid_pRUNSL05,_complete_sequence.	Plasmid	NA	NA			0
NC_015698	Yes	Yes	Plasmid_DB	14173	Lactobacillus_reuteri_SD2112_plasmid_pLR585,_complete_sequence.	Plasmid	Plasmid	NA			0
NC_015699	Yes	Yes	Plasmid_DB	7047	Lactobacillus_reuteri_SD2112_plasmid_pLR580,_complete_sequence.	Plasmid	Plasmid	NA			0
NC_015700	Yes	Yes	Plasmid_DB	12160	Lactobacillus_reuteri_SD2112_plasmid_pLR581,_complete_sequence.	Plasmid	Plasmid	NA			0
NC_015701	Yes	Yes	Plasmid_DB	19059	Lactobacillus_reuteri_SD2112_plasmid_pLR584,_complete_sequence.	Plasmid	Plasmid	NA			0
NC_015704	Yes	Yes	Plasmid_DB	93527	Runella_slithyformis_DSM_19594_plasmid_pRUNSL02,_complete_sequence.	Plasmid	Plasmid	NA			0
NC_015705	Yes	Yes	Plasmid_DB	44754	Runella_slithyformis_DSM_19594_plasmid_pRUNSL04,_complete_sequence.	Plasmid	NA	NA			0
NC_015710	Yes	Yes	Plasmid_DB	132038	Simkania_negevensis_Z_plasmid_pSn,_complete_sequence.	Plasmid	Plasmid	NA			0
NC_015715	Yes	Yes	Plasmid_DB	37387	Zymomonas_mobilis_subsp._pomaceae_ATCC_29192_plasmid_pZYMOP01,	Plasmid	Plasmid	NA			0
NC_015716	Yes	Yes	Plasmid_DB	34161	Zymomonas_mobilis_subsp._pomaceae_ATCC_29192_plasmid_pZYMOP02,	Plasmid	Plasmid	NA			0
NC_015719	Yes	No	Phage_DB	40940	Enterobacteria phage K30, complete genome	Phage	NA	NA			0
NC_015720	Yes	No	Phage_DB	45530	Gordonia phage GTE2, complete genome	Phage	NA	NA			0
NC_015721	Yes	No	Phage_DB	23931	Bdellovibrio phage phi1402, complete genome	Phage	NA	NA			0
NC_015724	Yes	Yes	Plasmid_DB	424140	Cupriavidus_necator_N-1_plasmid_pBB2,_complete_sequence.	Plasmid	Plasmid	NA			0
NC_015727	Yes	Yes	Plasmid_DB	1499175	Cupriavidus_necator_N-1_plasmid_pBB1,_complete_sequence.	Plasmid	Plasmid	NA			0
NC_015728	Yes	Yes	Plasmid_DB	83129	Roseobacter_litoralis_Och_149_plasmid_pRLO149_83,_complete	Plasmid	Plasmid	NA			0
NC_015729	Yes	Yes	Plasmid_DB	63532	Roseobacter_litoralis_Och_149_plasmid_pRLO149_63,_complete	Plasmid	Plasmid	NA			0
NC_015741	Yes	Yes	Plasmid_DB	93578	Roseobacter_litoralis_Och_149_plasmid_pRLO149_94,_complete	Plasmid	Plasmid	NA			0
NC_015756	Yes	Yes	Plasmid_DB	18992	Weissella_koreensis_KACC_15510_plasmid_WKp2903,_complete_sequence.	Plasmid	Plasmid	NA			0
NC_015845	No	Yes	Plasmid_DB	28699		Plasmid	Plasmid	NA			0
NC_015851	Yes	Yes	Plasmid_DB	251782	Acidithiobacillus_caldus_SM-1_megaplasmid,_complete_sequence.	Plasmid	Plasmid	NA			0
NC_015852	Yes	Yes	Plasmid_DB	9778	Acidithiobacillus_caldus_SM-1_plasmid_pLAtc1,_complete_sequence.	Plasmid	Plasmid	NA			0
NC_015853	Yes	Yes	Plasmid_DB	14110	Acidithiobacillus_caldus_SM-1_plasmid_pLAtc2,_complete_sequence.	Plasmid	NA	NA			0
NC_015854	Yes	Yes	Plasmid_DB	29704	Acidithiobacillus_caldus_SM-1_plasmid_pLAtc3,_complete_sequence.	Plasmid	Plasmid	NA			0
NC_015876	Yes	Yes	Plasmid_DB	4727	Streptococcus_pseudopneumoniae_IS7493_plasmid_pDRPIS7493,_complete	Plasmid	Plasmid	NA			0
NC_015903	Yes	Yes	Plasmid_DB	30294	Borreliella_bissettii_DN127_plasmid_cp32-11,_complete_sequence.	cp32 group	Plasmid	NA	cp32 group	High	0.784	cp32
NC_015904	Yes	Yes	Plasmid_DB	30529	Borreliella_bissettii_DN127_plasmid_cp32-4,_complete_sequence.	cp32 group	Plasmid	NA	cp32 group	High	0.738	cp32
NC_015905	Yes	Yes	Plasmid_DB	30092	Borreliella_bissettii_DN127_plasmid_cp32-6,_complete_sequence.	cp32 group	Plasmid	NA	cp32 group	High	0.703	cp32
NC_015906	Yes	Yes	Plasmid_DB	66242	Borreliella_bissettii_DN127_plasmid_cp32-quad,_complete_sequence.	Plasmid	Plasmid	NA			0.288	cp32
NC_015907	Yes	Yes	Plasmid_DB	26473	Borreliella_bissettii_DN127_plasmid_cp26,_complete_sequence.	Plasmid	Plasmid	NA			0
NC_015908	Yes	Yes	Plasmid_DB	30547	Borreliella_bissettii_DN127_plasmid_cp32-3,_complete_sequence.	cp32 group	Plasmid	NA	cp32 group	High	0.707	cp32
NC_015909	Yes	Yes	Plasmid_DB	29936	Borreliella_bissettii_DN127_plasmid_cp32-5,_complete_sequence.	cp32 group	Plasmid	NA	cp32 group	High	0.725	cp32
NC_015910	Yes	Yes	Plasmid_DB	30767	Borreliella_bissettii_DN127_plasmid_cp32-7,_complete_sequence.	cp32 group	Plasmid	NA	cp32 group	High	0.683	cp32
NC_015911	Yes	Yes	Plasmid_DB	10209	Borreliella_bissettii_DN127_plasmid_cp9,_complete_sequence.	Plasmid	Plasmid	NA			0
NC_015915	Yes	Yes	Plasmid_DB	27137	Borreliella_bissettii_DN127_plasmid_lp17,_complete_sequence.	Plasmid	Plasmid	NA			0
NC_015916	Yes	Yes	Plasmid_DB	24945	Borreliella_bissettii_DN127_plasmid_lp28-3,_complete_sequence.	Plasmid	Plasmid	NA			0
NC_015917	Yes	Yes	Plasmid_DB	27319	Borreliella_bissettii_DN127_plasmid_lp28-4,_complete_sequence.	Plasmid	Plasmid	NA			0
NC_015918	Yes	Yes	Plasmid_DB	30502	Borreliella_bissettii_DN127_plasmid_lp28-7,_complete_sequence.	Plasmid	Plasmid	NA			0
NC_015919	Yes	Yes	Plasmid_DB	55219	Borreliella_bissettii_DN127_plasmid_lp54,_complete_sequence.	Plasmid	Plasmid	NA	cp32 group	Low	0	cp32
NC_015920	Yes	Yes	Plasmid_DB	29448	Borreliella_bissettii_DN127_plasmid_lp56,_complete_sequence.	Plasmid	Plasmid	NA			0
NC_015922	Yes	Yes	Plasmid_DB	23029	Borreliella_bissettii_DN127_plasmid_lp25,_complete_sequence.	Plasmid	Plasmid	NA			0
NC_015933	Yes	No	Phage_DB	72917	Escherichia phage vB_EcoP_G7C, complete genome	Phage	NA	NA			0
NC_015937	Yes	No	Phage_DB	151483	Thermus phage TMA, complete genome	Phage	NA	NA			0
NC_015938	Yes	No	Phage_DB	89916	Salmonella phage 7-11, complete genome	Phage	NA	NA			0
NC_015944	Yes	No	Plasmid_DB	405816	Haloarcula_hispanica_ATCC_33960_plasmid_pHH400,_complete_sequence.	Plasmid	NA	NA			0
NC_015951	Yes	Yes	Plasmid_DB	290055	Streptomyces_violaceusniger_Tu_4113_plasmid_pSTRVI01,_complete	Plasmid	Plasmid	NA			0
NC_015952	Yes	Yes	Plasmid_DB	191151	Streptomyces_violaceusniger_Tu_4113_plasmid_pSTRVI02,_complete	1395 community	Prophage	NA			0
NC_015963	Yes	Yes	Plasmid_DB	166725	Enterobacter_soli_plasmid_pENTAS01,_complete_sequence.	Plasmid	Plasmid	NA			0
NC_015967	Yes	Yes	Plasmid_DB	3137	Rhodothermus_marinus_SG0.5JP17-172_plasmid_pRHOM17202,_complete	Plasmid	NA	NA			0
NC_015969	Yes	Yes	Plasmid_DB	32574	Enterobacter_soli_plasmid_pENTAS02,_complete_sequence.	VP882 community	Phage	NA			0
NC_015970	Yes	Yes	Plasmid_DB	105449	Rhodothermus_marinus_SG0.5JP17-172_plasmid_pRHOM17201,_complete	Plasmid	NA	NA			0
NC_015974	Yes	Yes	Plasmid_DB	148801	Sphingobium_sp._SYK-6_plasmid_pSLPG,_complete_sequence.	Plasmid	Plasmid	NA			0
NC_015979	Yes	Yes	Plasmid_DB	58739	Lactobacillus_sanfranciscensis_TMW_1.1304_plasmid_pLS1,_complete	Plasmid	Plasmid	NA			0
NC_015980	Yes	Yes	Plasmid_DB	18715	Lactobacillus_sanfranciscensis_TMW_1.1304_plasmid_pLS2,_complete	Plasmid	NA	NA			0
NC_016021	Yes	Yes	Plasmid_DB	76071	Komagataeibacter_medellinensis_NBRC_3288_plasmid_pGXY020,_complete	Plasmid	Plasmid	NA			0
NC_016022	Yes	Yes	Plasmid_DB	4776	Komagataeibacter_medellinensis_NBRC_3288_plasmid_pGXY040,_complete	Plasmid	Plasmid	NA			0
NC_016028	Yes	Yes	Plasmid_DB	28572	Komagataeibacter_medellinensis_NBRC_3288_plasmid_pGXY030,_complete	Plasmid	Plasmid	NA			0
NC_016029	Yes	Yes	Plasmid_DB	4615	Komagataeibacter_medellinensis_NBRC_3288_plasmid_pGXY050,_complete	Plasmid	Plasmid	NA			0
NC_016030	Yes	Yes	Plasmid_DB	2218	Komagataeibacter_medellinensis_NBRC_3288_plasmid_pGXY070,_complete	Plasmid	NA	NA			0
NC_016034	Yes	Yes	Plasmid_DB	2707	Lactobacillus_buchneri_subsp._silagei_CD034_plasmid_pCD034-2,	Plasmid	Plasmid	NA			0
NC_016035	Yes	Yes	Plasmid_DB	3424	Lactobacillus_buchneri_subsp._silagei_CD034_plasmid_pCD034-1,	Plasmid	Plasmid	NA			0
NC_016037	Yes	Yes	Plasmid_DB	255866	Komagataeibacter_medellinensis_NBRC_3288_plasmid_pGXY010,_complete	Plasmid	Plasmid	NA			0
NC_016046	Yes	No	Plasmid_DB	60586	Oscillibacter_valericigenes_Sjm18-20_plasmid_pOBV01,_complete	Plasmid	NA	NA			0
NC_016071	Yes	No	Phage_DB	145964	Salmonella phage PVP-SE1, complete genome	Phage	NA	NA			0
NC_016073	Yes	No	Phage_DB	157950	Salmonella phage SFP10, complete genome	Phage	NA	NA			0
NC_016079	Yes	Yes	Plasmid_DB	4050	Pelagibacterium_halotolerans_B2_plasmid_pPHB2,_complete_sequence.	Plasmid	NA	NA			0
NC_016108	Yes	Yes	Plasmid_DB	128415	Methylomicrobium_alcaliphilum_20Z_plasmid_MEALZ_p,_complete	Plasmid	Plasmid	NA			0
NC_016110	Yes	No	Plasmid_DB	188552	Streptomyces_pratensis_ATCC_33331_plasmid_pSFLA01,_complete	Plasmid	NA	NA			0
NC_016113	Yes	Yes	Plasmid_DB	1809491	Streptomyces_cattleya_NRRL_8057_=_DSM_46488_plasmid_pSCAT,_complete	Plasmid	Plasmid	NA			0
NC_016115	Yes	No	Plasmid_DB	130055	Streptomyces_pratensis_ATCC_33331_plasmid_pSFLA02,_complete	Plasmid	NA	NA			0
NC_016149	Yes	Yes	Plasmid_DB	31872	Thermovirga_lienii_DSM_17291_plasmid_pTLIE01,_complete_sequence.	Plasmid	NA	NA			0
NC_016150	Yes	Yes	Plasmid_DB	3088	Blattabacterium_sp._(Mastotermes_darwiniensis)_str._MADAR_plasmid	Plasmid	Phage	NA			0
NC_016158	Yes	No	Phage_DB	49576	Escherichia phage HK639, complete genome	Phage	NA	NA			0
NC_016160	Yes	No	Phage_DB	36661	Escherichia phage HK75, complete genome	Phage	NA	NA			0
NC_016161	Yes	No	Phage_DB	38013	Pediococcus phage cIP1, complete genome	Phage	NA	NA			0
NC_016162	Yes	No	Phage_DB	7103	Vibrio phage VCY-phi, complete genome	Phage	NA	NA			0
NC_016163	Yes	No	Phage_DB	262391	Yersinia phage phiR1-37, complete genome	Phage	NA	NA			0
NC_016164	Yes	No	Phage_DB	30332	Synechococcus phage S-CBS1, complete genome	Phage	NA	NA			0
NC_016165	Yes	No	Phage_DB	39283	Rhodobacter phage RcapMu, complete genome	Phage	NA	NA			0
NC_016166	Yes	No	Phage_DB	74431	Gordonia phage GTE7, complete genome	Phage	NA	NA			0
NC_016434	Yes	No	Phage_DB	65839	Gordonia phage GTE5, complete genome	Phage	NA	NA			0
NC_016435	Yes	No	Phage_DB	65766	Gordonia phage GRU1, complete genome	Phage	NA	NA			0
NC_016515	Yes	Yes	Plasmid_DB	63653	Enterobacter_ludwigii_plasmid_pEcWSU1_A,_complete_sequence.	Plasmid	Plasmid	NA			0
NC_016562	Yes	No	Phage_DB	132662	Campylobacter phage CPX, complete genome	Phage	NA	NA			0
NC_016563	Yes	No	Phage_DB	156897	Bacillus phage W.Ph., complete genome	Phage	NA	NA			0
NC_016564	Yes	No	Phage_DB	95299	Planktothrix phage PaV-LD, complete genome	Phage	NA	NA			0
NC_016565	Yes	No	Phage_DB	18168	Staphylococcus phage S24-1, complete genome	Phage	NA	NA			0
NC_016566	Yes	No	Phage_DB	44077	Shigella phage EP23, complete genome	Phage	NA	NA			0
NC_016567	Yes	No	Phage_DB	81184	Vibrio phage SIO-2, complete genome	Phage	NA	NA			0
NC_016568	Yes	No	Phage_DB	24645	Helicobacter phage phiHP33, complete genome	Phage	NA	NA			0
NC_016569	Yes	No	Phage_DB	46140	Nocardia phage NBR1, complete genome	Phage	NA	NA			0
NC_016570	Yes	No	Phage_DB	157304	Escherichia phage vB_EcoM_CBA120, complete genome	Phage	NA	NA			0
NC_016571	Yes	No	Phage_DB	284757	Pseudomonas phage OBP, complete genome	Phage	NA	NA			0
NC_016585	Yes	Yes	Plasmid_DB	1040425	Azospirillum_lipoferum_4B_plasmid_AZO_p1,_complete_sequence.	Plasmid	Prophage	NA			0
NC_016586	Yes	Yes	Plasmid_DB	750123	Azospirillum_lipoferum_4B_plasmid_AZO_p2,_complete_sequence.	Plasmid	Prophage+Plasmid	NA			0
NC_016587	Yes	Yes	Plasmid_DB	645253	Azospirillum_lipoferum_4B_plasmid_AZO_p4,_complete_sequence.	Plasmid	NA	NA			0
NC_016588	Yes	Yes	Plasmid_DB	295744	Azospirillum_lipoferum_4B_plasmid_AZO_p6,_complete_sequence.	Plasmid	NA	NA			0
NC_016591	Yes	No	Plasmid_DB	356263	Burkholderia_sp._YI23_plasmid_byi_2p,_complete_sequence.	Plasmid	NA	NA			0
NC_016592	Yes	No	Plasmid_DB	115232	Burkholderia_sp._YI23_plasmid_byi_3p,_complete_sequence.	Plasmid	NA	NA			0
NC_016598	Yes	Yes	Plasmid_DB	3816	Blattabacterium_sp._(Cryptocercus_punctulatus)_str._Cpu_plasmid	Plasmid	Phage	NA			0
NC_016606	Yes	Yes	Plasmid_DB	2450	Pediococcus_claussenii_ATCC_BAA-344_plasmid_pPECL-2,_complete	Plasmid	Plasmid	NA			0
NC_016607	Yes	Yes	Plasmid_DB	23136	Pediococcus_claussenii_ATCC_BAA-344_plasmid_pPECL-4,_complete	Plasmid	Plasmid	NA			0
NC_016608	Yes	Yes	Plasmid_DB	36338	Pediococcus_claussenii_ATCC_BAA-344_plasmid_pPECL-5,_complete	Plasmid	Plasmid	NA			0
NC_016623	Yes	Yes	Plasmid_DB	648491	Azospirillum_lipoferum_4B_plasmid_AZO_p3,_complete_sequence.	Plasmid	NA	NA			0
NC_016624	Yes	Yes	Plasmid_DB	478032	Azospirillum_lipoferum_4B_plasmid_AZO_p5,_complete_sequence.	Plasmid	NA	NA			0
NC_016626	Yes	No	Plasmid_DB	1951047	Burkholderia_sp._YI23_plasmid_byi_1p,_complete_sequence.	Plasmid	NA	NA			0
NC_016634	Yes	Yes	Plasmid_DB	19716	Thermus_sp._CCB_US3_UF1_plasmid_pTCCB09,_complete_sequence.	Plasmid	Plasmid	NA			0
NC_016635	Yes	Yes	Plasmid_DB	1815	Pediococcus_claussenii_ATCC_BAA-344_plasmid_pPECL-1,_complete	Plasmid	NA	NA			0
NC_016636	Yes	Yes	Plasmid_DB	17830	Pediococcus_claussenii_ATCC_BAA-344_plasmid_pPECL-3,_complete	Plasmid	Plasmid	NA			0
NC_016637	Yes	No	Plasmid_DB	11991	Methanosaeta_harundinacea_6Ac_plasmid_pH6Ac,_complete_sequence.	Plasmid	NA	NA			0
NC_016650	Yes	No	Phage_DB	48072	Rhodococcus phage RGL3, complete genome	Phage	NA	NA			0
NC_016651	Yes	No	Phage_DB	14270	Rhodococcus phage RRH1, complete genome	Phage	NA	NA			0
NC_016652	Yes	No	Phage_DB	49330	Rhodococcus phage REQ2, complete genome	Phage	NA	NA			0
NC_016653	Yes	No	Phage_DB	46586	Rhodococcus phage RER2, complete genome	Phage	NA	NA			0
NC_016654	Yes	No	Phage_DB	39474	Rhodococcus phage REQ3, complete genome	Phage	NA	NA			0
NC_016655	Yes	No	Phage_DB	51342	Rhodococcus phage REQ1, complete genome	Phage	NA	NA			0
NC_016656	Yes	No	Phage_DB	45890	Cyanophage P-SSP2, complete genome	Phage	NA	NA			0
NC_016657	Yes	No	Phage_DB	47055	Cyanophage 9515-10a, complete genome	Phage	NA	NA			0
NC_016658	Yes	No	Phage_DB	47741	Cyanophage NATL1A-7, complete genome	Phage	NA	NA			0
NC_016659	Yes	No	Phage_DB	47536	Cyanophage NATL2A-133, complete genome	Phage	NA	NA			0
NC_016746	Yes	Yes	Plasmid_DB	8462	Oceanimonas_sp._GK1_plasmid_pOCEGK01,_complete_sequence.	Plasmid	Plasmid	NA			0
NC_016747	Yes	Yes	Plasmid_DB	4245	Oceanimonas_sp._GK1_plasmid_pOCEGK02,_complete_sequence.	Plasmid	Plasmid	NA			0
NC_016748	Yes	Yes	Plasmid_DB	13386	Marinitoga_piezophila_KA3_plasmid_pMARPI01,_complete_sequence.	Plasmid	Phage	NA			0
NC_016750	Yes	No	Plasmid_DB	12728	Streptococcus_macedonicus_ACA-DC_198_plasmid_pSMA198,_complete	Plasmid	NA	NA			0
NC_016761	Yes	No	Phage_DB	38684	Salmonella phage SPN1S, complete genome	Phage	NA	NA			0
NC_016762	Yes	No	Phage_DB	49135	Pseudomonas phage phi297, complete genome	F116 community	NA	NA			0
NC_016763	Yes	No	Phage_DB	43221	Salmonella phage SE2, complete genome	Phage	NA	NA			0
NC_016764	Yes	No	Phage_DB	40058	Pseudomonas phage Bf7, complete genome	Phage	NA	NA			0
NC_016765	Yes	No	Phage_DB	54024	Pseudomonas phage vB_PaeS_PMG1, complete genome	F116 community	NA	NA			0
NC_016766	Yes	No	Phage_DB	69420	Synechococcus phage S-CBS4, complete genome	Phage	NA	NA			0
NC_016767	Yes	No	Phage_DB	60714	Erwinia phage PEp14, complete genome	Phage	NA	NA			0
NC_016770	Yes	No	Phage_DB	47159	Bacteroides phage B124-14, complete genome	Phage	NA	NA			0
NC_016772	Yes	Yes	Plasmid_DB	47972	Bacillus_cereus_NC7401_plasmid_pNC1,_complete_sequence.	IEBH-Waukesha community	Phage	NA			0
NC_016773	Yes	Yes	Plasmid_DB	5436	Bacillus_cereus_NC7401_plasmid_pNC2,_complete_sequence.	Plasmid	Plasmid	NA			0
NC_016774	Yes	Yes	Plasmid_DB	3091	Bacillus_cereus_NC7401_plasmid_pNC4,_complete_sequence.	Plasmid	Plasmid	NA			0
NC_016780	Yes	Yes	Plasmid_DB	10288	Bacillus_cereus_F837/76_plasmid_pF837_10,_complete_sequence.	Plasmid	Plasmid	NA			0
NC_016792	Yes	Yes	Plasmid_DB	270082	Bacillus_cereus_NC7401_plasmid_pNCcld,_complete_sequence.	Plasmid	Plasmid	NA			0
NC_016793	Yes	Yes	Plasmid_DB	3869	Bacillus_cereus_NC7401_plasmid_pNC3,_complete_sequence.	Plasmid	Plasmid	NA			0
NC_016794	Yes	Yes	Plasmid_DB	55304	Bacillus_cereus_F837/76_plasmid_pF837_55,_complete_sequence.	IEBH-Waukesha community	Phage	NA			0
NC_016817	Yes	Yes	Plasmid_DB	302599	Pantoea_ananatis_LMG_5342_plasmid_pPANA10,_complete_sequence.	Plasmid	Plasmid	NA			0
NC_016820	Yes	Yes	Plasmid_DB	35428	Leuconostoc_mesenteroides_subsp._mesenteroides_J18_plasmid_pKLE02,	Plasmid	NA	NA			0
NC_016821	Yes	Yes	Plasmid_DB	24548	Leuconostoc_mesenteroides_subsp._mesenteroides_J18_plasmid_pKLE03,	Plasmid	Plasmid	NA			0
NC_016823	No	Yes	Plasmid_DB	5153		Plasmid	Plasmid	NA			0
NC_016824	No	Yes	Plasmid_DB	2089		Plasmid	Plasmid	NA			0
NC_016825	Yes	Yes	Plasmid_DB	181431	Salmonella_enterica_subsp._enterica_serovar_Typhi_str._P-stx-12	Plasmid	Plasmid	NA			0
NC_016827	Yes	Yes	Plasmid_DB	37252	Leuconostoc_mesenteroides_subsp._mesenteroides_J18_plasmid_pKLE01,	Plasmid	Plasmid	NA			0
NC_016828	Yes	Yes	Plasmid_DB	19293	Leuconostoc_mesenteroides_subsp._mesenteroides_J18_plasmid_pKLE04,	Plasmid	Plasmid	NA			0
NC_016833	No	Yes	Plasmid_DB	215774		Plasmid	Plasmid	NA			0.006	pMT1
NC_016834	No	Yes	Plasmid_DB	8953		Plasmid	Plasmid	NA			0
NC_016837	Yes	No	Plasmid_DB	19829	Streptococcus_infantarius_subsp._infantarius_CJ18_plasmid	Plasmid	NA	NA			0
NC_016838	Yes	Yes	Plasmid_DB	122799	Klebsiella_pneumoniae_subsp._pneumoniae_HS11286_plasmid_pKPHS1,	pKpn group	Phage	NA	pKpn group	High	0.553	pKpn
NC_016839	Yes	Yes	Plasmid_DB	105974	Klebsiella_pneumoniae_subsp._pneumoniae_HS11286_plasmid_pKPHS3,	Plasmid	Plasmid	NA			0
NC_016840	Yes	Yes	Plasmid_DB	3751	Klebsiella_pneumoniae_subsp._pneumoniae_HS11286_plasmid_pKPHS4,	Plasmid	Plasmid	NA			0
NC_016841	Yes	Yes	Plasmid_DB	1308	Klebsiella_pneumoniae_subsp._pneumoniae_HS11286_plasmid_pKPHS6,	Plasmid	Plasmid	NA			0
NC_016846	Yes	Yes	Plasmid_DB	111195	Klebsiella_pneumoniae_subsp._pneumoniae_HS11286_plasmid_pKPHS2,	Plasmid	Plasmid	NA			0
NC_016847	Yes	Yes	Plasmid_DB	3353	Klebsiella_pneumoniae_subsp._pneumoniae_HS11286_plasmid_pKPHS5,	Plasmid	Plasmid	NA			0
NC_016855	Yes	Yes	Plasmid_DB	93832	Salmonella_enterica_subsp._enterica_serovar_Typhimurium_str._14028S	Plasmid	Plasmid	NA			0
NC_016858	Yes	Yes	Plasmid_DB	93842	Salmonella_enterica_subsp._enterica_serovar_Typhimurium_str._ST4/74	Plasmid	Plasmid	NA			0
NC_016859	Yes	Yes	Plasmid_DB	8688	Salmonella_enterica_subsp._enterica_serovar_Typhimurium_str._ST4/74	Plasmid	Plasmid	NA			0
NC_016864	Yes	Yes	Plasmid_DB	93277	Salmonella_enterica_subsp._enterica_serovar_Typhimurium_str._UK-1	Plasmid	Plasmid	NA			0
NC_016900	Yes	Yes	Plasmid_DB	4255	Komagataeibacter_medellinensis_NBRC_3288_plasmid_pGXY060,_complete	Plasmid	Plasmid	NA			0
NC_016903	Yes	No	Plasmid_DB	5360	Escherichia_coli_KO11FL_plasmid_pEKO1102,_complete_sequence.	Plasmid	NA	NA			0
NC_016904	Yes	No	Plasmid_DB	103795	Escherichia_coli_KO11FL_plasmid_pEKO1101,_complete_sequence.	Plasmid	NA	NA			0
NC_016905	Yes	Yes	Plasmid_DB	80698	Shewanella_baltica_OS678_plasmid_pSBAL67801,_complete_sequence.	Plasmid	Plasmid	NA			0
NC_016907	Yes	Yes	Plasmid_DB	174494	Gordonia_polyisoprenivorans_VH2_plasmid_p174,_complete_sequence.	Plasmid	NA	NA			0
NC_016936	Yes	Yes	Plasmid_DB	54948	Saprospira_grandis_str._Lewin_plasmid_unnamed,_complete_sequence.	Plasmid	NA	NA			0
NC_016942	Yes	Yes	Plasmid_DB	24853	Staphylococcus_argenteus_plasmid_pST75,_complete_sequence.	Plasmid	Plasmid	NA			0
NC_016972	Yes	Yes	Plasmid_DB	73285	Streptomyces_hygroscopicus_subsp._jinggangensis_5008_plasmid	Plasmid	Plasmid	NA			0
NC_017017	Yes	Yes	Plasmid_DB	18800	Pediococcus_claussenii_ATCC_BAA-344_plasmid_pPECL-6,_complete	Plasmid	Plasmid	NA			0
NC_017018	Yes	Yes	Plasmid_DB	16067	Pediococcus_claussenii_ATCC_BAA-344_plasmid_pPECL-7,_complete	Plasmid	Plasmid	NA			0
NC_017019	Yes	Yes	Plasmid_DB	33246	Pediococcus_claussenii_ATCC_BAA-344_plasmid_pPECL-8,_complete	Plasmid	Plasmid	NA			0
NC_017020	Yes	Yes	Plasmid_DB	31974	Rickettsia_amblyommatis_str._GAT-30V_plasmid_pMCE_1,_complete	Plasmid	Plasmid	NA			0
NC_017021	Yes	Yes	Plasmid_DB	22851	Rickettsia_amblyommatis_str._GAT-30V_plasmid_pMCE_3,_complete	Plasmid	NA	NA			0
NC_017029	Yes	Yes	Plasmid_DB	18263	Rickettsia_amblyommatis_str._GAT-30V_plasmid_pMCE_2,_complete	Plasmid	NA	NA			0
NC_017035	Yes	Yes	Plasmid_DB	5360	Pasteurella_multocida_subsp._multocida_str._HN06_plasmid_unnamed,	Plasmid	Plasmid	NA			0
NC_017041	Yes	Yes	Plasmid_DB	26610	Rickettsia_australis_str._Cutlack_plasmid_pMC5_1,_complete	Plasmid	Plasmid	NA			0
NC_017054	Yes	Yes	Plasmid_DB	93877	Salmonella_enterica_subsp._enterica_serovar_Typhimurium_str._798	Plasmid	Plasmid	NA			0
NC_017055	Yes	Yes	Plasmid_DB	15099	Rickettsia_rhipicephali_str._3-7-female6-CWPP_plasmid_pMCC_1,	Plasmid	NA	NA			0
NC_017060	Yes	Yes	Plasmid_DB	570951	Rahnella_aquatilis_HX2_plasmid_PRA1,_complete_sequence.	Plasmid	Prophage+Plasmid	NA			0
NC_017064	Yes	Yes	Plasmid_DB	5289	Helicobacter_pylori_ELS37_plasmid_pHPELS37,_complete_sequence.	Plasmid	Plasmid	NA			0
NC_017069	Yes	Yes	Plasmid_DB	72893	Selenomonas_ruminantium_subsp._lactilytica_TAM6421_plasmid_pSRC4,	1371 community	Phage	NA			0
NC_017070	Yes	Yes	Plasmid_DB	29913	Selenomonas_ruminantium_subsp._lactilytica_TAM6421_plasmid_pSRC6,	Plasmid	NA	NA			0
NC_017071	Yes	Yes	Plasmid_DB	4693	Selenomonas_ruminantium_subsp._lactilytica_TAM6421_plasmid_pSRC8,	Plasmid	Plasmid	NA			0
NC_017072	Yes	Yes	Plasmid_DB	2614	Selenomonas_ruminantium_subsp._lactilytica_TAM6421_plasmid_pSRC9,	Plasmid	Plasmid	NA			0
NC_017073	Yes	Yes	Plasmid_DB	73380	Selenomonas_ruminantium_subsp._lactilytica_TAM6421_plasmid_pSRC3,	942 community	Phage	NA			0
NC_017074	Yes	Yes	Plasmid_DB	35182	Selenomonas_ruminantium_subsp._lactilytica_TAM6421_plasmid_pSRC5,	943 community	Phage	NA			0
NC_017076	Yes	Yes	Plasmid_DB	94348	Selenomonas_ruminantium_subsp._lactilytica_TAM6421_plasmid_pSRC2,	Plasmid	NA	NA			0
NC_017077	Yes	Yes	Plasmid_DB	29781	Selenomonas_ruminantium_subsp._lactilytica_TAM6421_plasmid_pSRC7,	Plasmid	NA	NA			0
NC_017078	Yes	Yes	Plasmid_DB	285449	Selenomonas_ruminantium_subsp._lactilytica_TAM6421_plasmid_pSRC1,	Plasmid	NA	NA			0
NC_017081	Yes	Yes	Plasmid_DB	81157	Phycisphaera_mikurensis_NBRC_102666_plasmid_pPSMK1,_complete	Plasmid	Plasmid	NA			0
NC_017101	Yes	Yes	Plasmid_DB	191427	Acetobacter_pasteurianus_IFO_3283-03_plasmid_pAPA03-010,_complete	Plasmid	Plasmid	NA			0
NC_017102	Yes	Yes	Plasmid_DB	3204	Acetobacter_pasteurianus_IFO_3283-32_plasmid_pAPA32-040,_complete	Plasmid	Plasmid	NA			0
NC_017103	Yes	Yes	Plasmid_DB	3035	Acetobacter_pasteurianus_IFO_3283-32_plasmid_pAPA32-050,_complete	Plasmid	Plasmid	NA			0
NC_017104	Yes	Yes	Plasmid_DB	191799	Acetobacter_pasteurianus_IFO_3283-01-42C_plasmid_pAPA42C_011,	Plasmid	Plasmid	NA			0
NC_017105	Yes	Yes	Plasmid_DB	182940	Acetobacter_pasteurianus_IFO_3283-01-42C_plasmid_pAPA42C_020,	Plasmid	Plasmid	NA			0
NC_017106	Yes	Yes	Plasmid_DB	3204	Acetobacter_pasteurianus_IFO_3283-01-42C_plasmid_pAPA42C_040,	Plasmid	Plasmid	NA			0
NC_017107	Yes	Yes	Plasmid_DB	3035	Acetobacter_pasteurianus_IFO_3283-01-42C_plasmid_pAPA42C_050,	Plasmid	Plasmid	NA			0
NC_017109	Yes	Yes	Plasmid_DB	1815	Acetobacter_pasteurianus_IFO_3283-03_plasmid_pAPA03-060,_complete	Plasmid	NA	NA			0
NC_017110	Yes	Yes	Plasmid_DB	49961	Acetobacter_pasteurianus_IFO_3283-07_plasmid_pAPA07-030,_complete	Plasmid	Plasmid	NA			0
NC_017112	Yes	Yes	Plasmid_DB	1815	Acetobacter_pasteurianus_IFO_3283-32_plasmid_pAPA32-060,_complete	Plasmid	NA	NA			0
NC_017113	No	Yes	Plasmid_DB	182940		Plasmid	Plasmid	NA			0
NC_017114	No	Yes	Plasmid_DB	49961		Plasmid	Plasmid	NA			0
NC_017115	No	Yes	Plasmid_DB	3204		Plasmid	Plasmid	NA			0
NC_017116	No	Yes	Plasmid_DB	3035		Plasmid	Plasmid	NA			0
NC_017117	Yes	Yes	Plasmid_DB	191427	Acetobacter_pasteurianus_IFO_3283-22_plasmid_pAPA22-010,_complete	Plasmid	Plasmid	NA			0
NC_017118	Yes	Yes	Plasmid_DB	182940	Acetobacter_pasteurianus_IFO_3283-03_plasmid_pAPA03-020,_complete	Plasmid	Plasmid	NA			0
NC_017119	Yes	Yes	Plasmid_DB	49961	Acetobacter_pasteurianus_IFO_3283-03_plasmid_pAPA03-030,_complete	Plasmid	Plasmid	NA			0
NC_017120	Yes	Yes	Plasmid_DB	3035	Acetobacter_pasteurianus_IFO_3283-03_plasmid_pAPA03-050,_complete	Plasmid	Plasmid	NA			0
NC_017122	Yes	Yes	Plasmid_DB	182940	Acetobacter_pasteurianus_IFO_3283-07_plasmid_pAPA07-020,_complete	Plasmid	Plasmid	NA			0
NC_017123	Yes	Yes	Plasmid_DB	3204	Acetobacter_pasteurianus_IFO_3283-07_plasmid_pAPA07-040,_complete	Plasmid	Plasmid	NA			0
NC_017124	Yes	Yes	Plasmid_DB	1815	Acetobacter_pasteurianus_IFO_3283-07_plasmid_pAPA07-060,_complete	Plasmid	NA	NA			0
NC_017126	Yes	Yes	Plasmid_DB	182940	Acetobacter_pasteurianus_IFO_3283-22_plasmid_pAPA22-020,_complete	Plasmid	Plasmid	NA			0
NC_017127	Yes	Yes	Plasmid_DB	49961	Acetobacter_pasteurianus_IFO_3283-22_plasmid_pAPA22-030,_complete	Plasmid	Plasmid	NA			0
NC_017128	Yes	Yes	Plasmid_DB	3035	Acetobacter_pasteurianus_IFO_3283-22_plasmid_pAPA22-050,_complete	Plasmid	Plasmid	NA			0
NC_017129	Yes	Yes	Plasmid_DB	1815	Acetobacter_pasteurianus_IFO_3283-22_plasmid_pAPA22-060,_complete	Plasmid	NA	NA			0
NC_017130	Yes	Yes	Plasmid_DB	191419	Acetobacter_pasteurianus_IFO_3283-26_plasmid_pAPA26-013,_complete	Plasmid	Plasmid	NA			0
NC_017131	Yes	Yes	Plasmid_DB	182940	Acetobacter_pasteurianus_IFO_3283-26_plasmid_pAPA26-020,_complete	Plasmid	Plasmid	NA			0
NC_017132	Yes	Yes	Plasmid_DB	3204	Acetobacter_pasteurianus_IFO_3283-26_plasmid_pAPA26-040,_complete	Plasmid	Plasmid	NA			0
NC_017133	Yes	Yes	Plasmid_DB	1815	Acetobacter_pasteurianus_IFO_3283-26_plasmid_pAPA26-060,_complete	Plasmid	NA	NA			0
NC_017134	Yes	Yes	Plasmid_DB	191443	Acetobacter_pasteurianus_IFO_3283-32_plasmid_pAPA32-012,_complete	Plasmid	Plasmid	NA			0
NC_017135	Yes	Yes	Plasmid_DB	49961	Acetobacter_pasteurianus_IFO_3283-32_plasmid_pAPA32-030,_complete	Plasmid	Plasmid	NA			0
NC_017136	No	Yes	Plasmid_DB	191411		Plasmid	Plasmid	NA			0
NC_017137	No	Yes	Plasmid_DB	1815		Plasmid	NA	NA			0
NC_017139	Yes	Yes	Plasmid_DB	74613	Bacillus_megaterium_WSH-002_plasmid_WSH-002_p1,_complete_sequence.	Plasmid	Plasmid	NA			0
NC_017140	Yes	Yes	Plasmid_DB	9699	Bacillus_megaterium_WSH-002_plasmid_WSH-002_p2,_complete_sequence.	Plasmid	Plasmid	NA			0
NC_017141	Yes	Yes	Plasmid_DB	7006	Bacillus_megaterium_WSH-002_plasmid_WSH-002_p3,_complete_sequence.	Plasmid	Plasmid	NA			0
NC_017142	Yes	Yes	Plasmid_DB	3204	Acetobacter_pasteurianus_IFO_3283-03_plasmid_pAPA03-040,_complete	Plasmid	Plasmid	NA			0
NC_017143	Yes	Yes	Plasmid_DB	191427	Acetobacter_pasteurianus_IFO_3283-07_plasmid_pAPA07-010,_complete	Plasmid	Plasmid	NA			0
NC_017144	Yes	Yes	Plasmid_DB	3035	Acetobacter_pasteurianus_IFO_3283-07_plasmid_pAPA07-050,_complete	Plasmid	Plasmid	NA			0
NC_017145	Yes	Yes	Plasmid_DB	3204	Acetobacter_pasteurianus_IFO_3283-22_plasmid_pAPA22-040,_complete	Plasmid	Plasmid	NA			0
NC_017147	Yes	Yes	Plasmid_DB	49961	Acetobacter_pasteurianus_IFO_3283-26_plasmid_pAPA26-030,_complete	Plasmid	Plasmid	NA			0
NC_017148	Yes	Yes	Plasmid_DB	3035	Acetobacter_pasteurianus_IFO_3283-26_plasmid_pAPA26-050,_complete	Plasmid	Plasmid	NA			0
NC_017149	Yes	Yes	Plasmid_DB	182940	Acetobacter_pasteurianus_IFO_3283-32_plasmid_pAPA32-020,_complete	Plasmid	Plasmid	NA			0
NC_017151	Yes	Yes	Plasmid_DB	49961	Acetobacter_pasteurianus_IFO_3283-01-42C_plasmid_pAPA42C_030,	Plasmid	Plasmid	NA			0
NC_017152	Yes	Yes	Plasmid_DB	1815	Acetobacter_pasteurianus_IFO_3283-01-42C_plasmid_pAPA42C_060,	Plasmid	NA	NA			0
NC_017153	Yes	Yes	Plasmid_DB	68342	Yersinia_pestis_D106004_plasmid_pCD1,_complete_sequence.	Plasmid	Plasmid	NA			0
NC_017155	Yes	Yes	Plasmid_DB	94249	Yersinia_pestis_D106004_plasmid_pMT1,_complete_sequence.	pMT1 group	Phage	NA	pMT1 group	High	0.957	pMT1
NC_017156	Yes	Yes	Plasmid_DB	9611	Yersinia_pestis_D106004_plasmid_pPCY1,_complete_sequence.	Plasmid	Plasmid	NA			0.25	pMT1
NC_017163	Yes	Yes	Plasmid_DB	74451	Acinetobacter_baumannii_1656-2_plasmid_ABKp1,_complete_sequence.	Plasmid	Plasmid	NA			0
NC_017164	Yes	Yes	Plasmid_DB	8041	Acinetobacter_baumannii_1656-2_plasmid_ABKp2,_complete_sequence.	Plasmid	Plasmid	NA			0
NC_017169	Yes	Yes	Plasmid_DB	96210	Yersinia_pestis_A1122_plasmid_unnamed,_complete_sequence.	pMT1 group	Phage	NA	pMT1 group	High	0.938	pMT1
NC_017170	Yes	Yes	Plasmid_DB	8431	Yersinia_pestis_A1122_plasmid_unnamed2,_complete_sequence.	Plasmid	Plasmid	NA			0.25	pMT1
NC_017176	Yes	Yes	Plasmid_DB	45258	Clostridioides_difficile_BI1_plasmid_pCDBI1,_complete_sequence.	IEBH-Waukesha community	Phage	NA			0
NC_017177	Yes	Yes	Plasmid_DB	300869	Clostridioides_difficile_BI1_plasmid_unnamed,_complete_sequence.	Plasmid	Prophage	NA			0
NC_017180	Yes	Yes	Plasmid_DB	32479	Zymomonas_mobilis_subsp._mobilis_ATCC_10988_plasmid_pZMOB01,	Plasmid	Plasmid	NA			0
NC_017181	Yes	Yes	Plasmid_DB	31692	Zymomonas_mobilis_subsp._mobilis_ATCC_10988_plasmid_pZMOB03,	Plasmid	Plasmid	NA			0
NC_017182	Yes	Yes	Plasmid_DB	4023	Zymomonas_mobilis_subsp._mobilis_ATCC_10988_plasmid_pZMOB05,	Plasmid	Plasmid	NA			0
NC_017183	Yes	Yes	Plasmid_DB	32283	Zymomonas_mobilis_subsp._mobilis_ATCC_10988_plasmid_pZMOB02,	Plasmid	Plasmid	NA			0
NC_017184	Yes	Yes	Plasmid_DB	18461	Zymomonas_mobilis_subsp._mobilis_ATCC_10988_plasmid_pZMOB04,	Plasmid	Plasmid	NA			0
NC_017185	Yes	Yes	Plasmid_DB	2750	Zymomonas_mobilis_subsp._mobilis_ATCC_10988_plasmid_pZMOBP6,	Plasmid	Plasmid	NA			0
NC_017189	Yes	Yes	Plasmid_DB	6758	Bacillus_amyloliquefaciens_LL3_plasmid_pMC1,_complete_sequence.	Plasmid	Plasmid	NA			0
NC_017193	No	Yes	Plasmid_DB	1989		Plasmid	Plasmid	NA			0
NC_017194	Yes	Yes	Plasmid_DB	5838	Bacillus_subtilis_subsp._natto_BEST195_plasmid_pBEST195S,_complete	Plasmid	Plasmid	NA			0
NC_017202	Yes	Yes	Plasmid_DB	127885	Bacillus_thuringiensis_serovar_chinensis_CT-43_plasmid_pCT127,	Plasmid	Plasmid	NA			0
NC_017203	Yes	Yes	Plasmid_DB	281231	Bacillus_thuringiensis_serovar_chinensis_CT-43_plasmid_pCT281,	Plasmid	Plasmid	NA			0
NC_017204	Yes	Yes	Plasmid_DB	51488	Bacillus_thuringiensis_serovar_chinensis_CT-43_plasmid_pCT51,	IEBH-Waukesha community	Phage	NA			0
NC_017205	Yes	Yes	Plasmid_DB	72074	Bacillus_thuringiensis_serovar_chinensis_CT-43_plasmid_pCT72,	Plasmid	Plasmid	NA			0
NC_017206	Yes	Yes	Plasmid_DB	83590	Bacillus_thuringiensis_serovar_chinensis_CT-43_plasmid_pCT83,	Plasmid	Plasmid	NA			0
NC_017207	Yes	Yes	Plasmid_DB	8513	Bacillus_thuringiensis_serovar_chinensis_CT-43_plasmid_pCT8513,	Plasmid	Plasmid	NA			0
NC_017209	Yes	Yes	Plasmid_DB	14860	Bacillus_thuringiensis_serovar_chinensis_CT-43_plasmid_pCT14,	Plasmid	Plasmid	NA			0
NC_017210	Yes	Yes	Plasmid_DB	6880	Bacillus_thuringiensis_serovar_chinensis_CT-43_plasmid_pCT6880,	Plasmid	Plasmid	NA			0
NC_017211	Yes	Yes	Plasmid_DB	8252	Bacillus_thuringiensis_serovar_chinensis_CT-43_plasmid_pCT8252,	Plasmid	Plasmid	NA			0
NC_017212	Yes	Yes	Plasmid_DB	9547	Bacillus_thuringiensis_serovar_chinensis_CT-43_plasmid_pCT9547,	Plasmid	Plasmid	NA			0
NC_017220	Yes	Yes	Plasmid_DB	4233	Bifidobacterium_longum_subsp._longum_KACC_91563_plasmid_BLNIAS_P1,	Plasmid	Plasmid	NA			0
NC_017222	Yes	Yes	Plasmid_DB	6230	Bifidobacterium_longum_subsp._longum_KACC_91563_plasmid_BLNIAS_P2,	Plasmid	Plasmid	NA			0
NC_017224	Yes	No	Plasmid_DB	30718	Borreliella_afzelii_PKo_plasmid_cp32-11,_complete_sequence.	cp32 group	NA	NA	cp32 group	High	0.65	cp32
NC_017225	Yes	No	Plasmid_DB	30065	Borreliella_afzelii_PKo_plasmid_cp32-12,_complete_sequence.	cp32 group	NA	NA	cp32 group	High	0.683	cp32
NC_017226	Yes	No	Plasmid_DB	31118	Borreliella_afzelii_PKo_plasmid_cp32-3,_complete_sequence.	cp32 group	NA	NA	cp32 group	High	0.69	cp32
NC_017227	Yes	No	Plasmid_DB	30949	Borreliella_afzelii_PKo_plasmid_cp32-5,_complete_sequence.	cp32 group	NA	NA	cp32 group	High	0.643	cp32
NC_017228	Yes	No	Plasmid_DB	29421	Borreliella_afzelii_PKo_plasmid_cp32-9,_complete_sequence.	cp32 group	NA	NA	cp32 group	High	0.611	cp32
NC_017229	Yes	No	Plasmid_DB	26539	Borreliella_afzelii_PKo_plasmid_cp26,_complete_sequence.	Plasmid	NA	NA			0
NC_017230	Yes	No	Plasmid_DB	30000	Borreliella_afzelii_PKo_plasmid_cp32-1,_complete_sequence.	cp32 group	NA	NA	cp32 group	High	0.707	cp32
NC_017231	Yes	No	Plasmid_DB	25262	Borreliella_afzelii_PKo_plasmid_cp32-7,_complete_sequence.	cp32 community	NA	NA	cp32 group	Medium	0.613	cp32
NC_017232	Yes	No	Plasmid_DB	24675	Borreliella_afzelii_PKo_plasmid_lp17,_complete_sequence.	Plasmid	NA	NA			0
NC_017233	Yes	No	Plasmid_DB	22901	Borreliella_afzelii_PKo_plasmid_lp28-3,_complete_sequence.	Plasmid	NA	NA			0
NC_017234	Yes	No	Plasmid_DB	22449	Borreliella_afzelii_PKo_plasmid_lp28-4,_complete_sequence.	Plasmid	NA	NA			0
NC_017235	Yes	No	Plasmid_DB	27239	Borreliella_afzelii_PKo_plasmid_lp28-7,_complete_sequence.	Plasmid	NA	NA			0
NC_017236	Yes	No	Plasmid_DB	20715	Borreliella_afzelii_PKo_plasmid_lp28-8,_complete_sequence.	Plasmid	NA	NA			0
NC_017237	Yes	No	Plasmid_DB	33903	Borreliella_afzelii_PKo_plasmid_lp38,_complete_sequence.	Plasmid	NA	NA			0
NC_017239	Yes	No	Plasmid_DB	26626	Borreliella_afzelii_PKo_plasmid_lp28-2,_complete_sequence.	Plasmid	NA	NA			0
NC_017240	Yes	No	Plasmid_DB	30180	Borreliella_afzelii_PKo_plasmid_lp32-10,_complete_sequence.	Plasmid	NA	NA			0.038	cp32
NC_017241	Yes	No	Plasmid_DB	57919	Borreliella_afzelii_PKo_plasmid_lp54,_complete_sequence.	Plasmid	NA	NA	cp32 group	Low	0	cp32
NC_017242	Yes	Yes	Plasmid_DB	3260	Brachyspira_intermedia_PWS/A_plasmid_pInt,_complete_sequence.	Plasmid	Plasmid	NA			0
NC_017257	Yes	Yes	Plasmid_DB	7784	Buchnera_aphidicola_str._Ak_(Acyrthosiphon_kondoi)_plasmid_pLeu,	Plasmid	Plasmid	NA			0
NC_017258	Yes	Yes	Plasmid_DB	3645	Buchnera_aphidicola_str._Ak_(Acyrthosiphon_kondoi)_plasmid_pTrp,	Plasmid	Plasmid	NA			0
NC_017260	Yes	Yes	Plasmid_DB	4884	Buchnera_aphidicola_str._Ua_(Uroleucon_ambrosiae)_plasmid_pTrp,	Plasmid	NA	NA			0
NC_017261	Yes	Yes	Plasmid_DB	7689	Buchnera_aphidicola_str._Ua_(Uroleucon_ambrosiae)_plasmid_pLeu,	Plasmid	Plasmid	NA			0
NC_017263	Yes	Yes	Plasmid_DB	68552	Yersinia_pestis_biovar_Medievalis_str._Harbin_35_plasmid_pCD,	Plasmid	Plasmid	NA			0
NC_017264	Yes	Yes	Plasmid_DB	9600	Yersinia_pestis_biovar_Medievalis_str._Harbin_35_plasmid_pPCP,	Plasmid	Plasmid	NA			0.125	pMT1
NC_017266	Yes	Yes	Plasmid_DB	99286	Yersinia_pestis_biovar_Medievalis_str._Harbin_35_plasmid_pMT,	pMT1 group	Phage	NA	pMT1 group	High	0.89	pMT1
NC_017273	Yes	Yes	Plasmid_DB	440026	Thermus_thermophilus_SG0.5JP17-16_plasmid_pTHTHE1601,_complete	Plasmid	Plasmid	NA			0
NC_017282	Yes	Yes	Plasmid_DB	43222	Campylobacter_jejuni_subsp._jejuni_S3_plasmid_pTet,_complete	Plasmid	Plasmid	NA			0
NC_017284	Yes	Yes	Plasmid_DB	37174	Campylobacter_jejuni_subsp._jejuni_IA3902_plasmid_pVir,_complete	Plasmid	Plasmid	NA			0
NC_017286	Yes	Yes	Plasmid_DB	7530	Chlamydia_pneumoniae_LPCoLN_plasmid_unnamed,_complete_sequence.	Plasmid	NA	NA			0
NC_017288	Yes	Yes	Plasmid_DB	7553	Chlamydia_psittaci_6BC_plasmid_pCps6BC,_complete_sequence.	Plasmid	NA	NA			0
NC_017296	Yes	Yes	Plasmid_DB	191996	Clostridium_acetobutylicum_EA_2018_plasmid_pEA2018,_complete	Plasmid	NA	NA			0
NC_017311	Yes	Yes	Plasmid_DB	202305	Desulfovibrio_vulgaris_RCH1_plasmid_pDEVAL01,_complete_sequence.	Plasmid	NA	NA			0
NC_017313	No	Yes	Plasmid_DB	51104		Plasmid	Plasmid	NA			0
NC_017314	No	Yes	Plasmid_DB	5143		Plasmid	Plasmid	NA			0
NC_017315	No	Yes	Plasmid_DB	55393		Plasmid	Plasmid	NA			0
NC_017318	Yes	Yes	Plasmid_DB	44194	Edwardsiella_tarda_FL6-60_plasmid_pFL6-60,_complete_sequence.	N15 community	Phage	NA			0
NC_017319	No	Yes	Plasmid_DB	223364		Plasmid	Plasmid	NA			0.006	pMT1
NC_017320	No	Yes	Plasmid_DB	6850		Plasmid	Plasmid	NA			0
NC_017321	No	Yes	Plasmid_DB	4042		Plasmid	Plasmid	NA			0
NC_017323	Yes	Yes	Plasmid_DB	1690594	Sinorhizobium_meliloti_BL225C_plasmid_pSINMEB02,_complete_sequence.	Plasmid	Prophage+Plasmid	NA			0
NC_017324	Yes	Yes	Plasmid_DB	1616209	Sinorhizobium_meliloti_BL225C_plasmid_pSINMEB01,_complete_sequence.	Plasmid	Plasmid	NA			0
NC_017326	Yes	Yes	Plasmid_DB	1632395	Sinorhizobium_meliloti_SM11_plasmid_pSmeSM11d,_complete_sequence.	Plasmid	Plasmid	NA			0
NC_017327	Yes	Yes	Plasmid_DB	1633319	Sinorhizobium_meliloti_SM11_plasmid_pSmeSM11c,_complete_sequence.	Plasmid	Plasmid	NA			0
NC_017329	No	Yes	Plasmid_DB	6200		Plasmid	Plasmid	NA			0
NC_017330	No	Yes	Plasmid_DB	3180		Plasmid	Plasmid	NA			0
NC_017332	Yes	Yes	Plasmid_DB	3011	Staphylococcus_aureus_subsp._aureus_TW20_plasmid_pTW20_2,_complete	Plasmid	Plasmid	NA			0
NC_017334	Yes	Yes	Plasmid_DB	5246	Staphylococcus_aureus_subsp._aureus_ST398_plasmid_pS0385-1,	Plasmid	Plasmid	NA			0
NC_017335	Yes	Yes	Plasmid_DB	4381	Staphylococcus_aureus_subsp._aureus_ST398_plasmid_pS0385-2,	Plasmid	Plasmid	NA			0
NC_017336	Yes	Yes	Plasmid_DB	3158	Staphylococcus_aureus_subsp._aureus_ST398_plasmid_pS0385-3,	Plasmid	Plasmid	NA			0
NC_017339	Yes	Yes	Plasmid_DB	20730	Staphylococcus_aureus_subsp._aureus_JKD6159_plasmid_pSaa6159,	Plasmid	Plasmid	NA			0
NC_017344	Yes	Yes	Plasmid_DB	27271	Staphylococcus_aureus_subsp._aureus_ECT-R_2_plasmid_pLUH02,	Plasmid	Plasmid	NA			0
NC_017345	Yes	Yes	Plasmid_DB	24491	Staphylococcus_aureus_subsp._aureus_TCH60_plasmid_unnamed,_complete	Plasmid	Plasmid	NA			0
NC_017346	Yes	Yes	Plasmid_DB	2241	Staphylococcus_aureus_subsp._aureus_ECT-R_2_plasmid_pLUH01,	Plasmid	Plasmid	NA			0
NC_017348	Yes	Yes	Plasmid_DB	2993	Staphylococcus_aureus_subsp._aureus_LGA251_plasmid_pLGA251,	Plasmid	Plasmid	NA			0
NC_017350	Yes	Yes	Plasmid_DB	22317	Staphylococcus_aureus_subsp._aureus_11819-97_plasmid_p11819-97,	Plasmid	Plasmid	NA			0
NC_017352	Yes	Yes	Plasmid_DB	29585	Staphylococcus_aureus_subsp._aureus_TW20_plasmid_pTW20_1,_complete	Plasmid	Plasmid	NA			0
NC_017356	Yes	Yes	Plasmid_DB	7228	Helicobacter_pylori_Sat464_plasmid_pHPSAT464,_complete_sequence.	Plasmid	Plasmid	NA			0
NC_017363	Yes	Yes	Plasmid_DB	16029	Helicobacter_pylori_Lithuania75_plasmid_unnamed,_complete_sequence.	Plasmid	Plasmid	NA			0
NC_017364	Yes	Yes	Plasmid_DB	2557	Helicobacter_pylori_Gambia94/24_plasmid_unnamed,_complete_sequence.	Plasmid	Plasmid	NA			0
NC_017369	Yes	Yes	Plasmid_DB	9129	Helicobacter_pylori_F30_plasmid_pHPF30,_complete_sequence.	Plasmid	Plasmid	NA			0
NC_017370	Yes	Yes	Plasmid_DB	2637	Helicobacter_pylori_F32_plasmid_pHPF32,_complete_sequence.	Plasmid	Plasmid	NA			0
NC_017373	Yes	Yes	Plasmid_DB	25916	Helicobacter_pylori_SouthAfrica7_plasmid_unnamed,_complete	Plasmid	Plasmid	NA			0
NC_017377	Yes	Yes	Plasmid_DB	12783	Helicobacter_pylori_Puno120_plasmid_pHPPN120,_complete_sequence.	Plasmid	Plasmid	NA			0
NC_017380	Yes	Yes	Plasmid_DB	3253	Helicobacter_pylori_SNT49_plasmid_pHPSNT,_complete_sequence.	Plasmid	Plasmid	NA			0
NC_017383	Yes	Yes	Plasmid_DB	7326	Helicobacter_pylori_v225d_plasmid_pHPv225d,_complete_sequence.	Plasmid	Plasmid	NA			0
NC_017385	Yes	Yes	Plasmid_DB	242715	Ketogulonicigenium_vulgare_WSH-001_plasmid_2,_complete_sequence.	Plasmid	Plasmid	NA			0
NC_017386	Yes	Yes	Plasmid_DB	267986	Ketogulonicigenium_vulgare_WSH-001_plasmid_1,_complete_sequence.	Plasmid	Plasmid	NA			0
NC_017393	Yes	Yes	Plasmid_DB	29902	Borreliella_burgdorferi_JD1_plasmid_JD1_cp32-11,_complete_sequence.	cp32 group	Plasmid	NA	cp32 group	High	0.725	cp32
NC_017394	Yes	Yes	Plasmid_DB	60739	Borreliella_burgdorferi_JD1_plasmid_JD1_cp32-1+5,_complete	cp32 community	Plasmid	NA	cp32 group	Low	0.443	cp32
NC_017395	Yes	Yes	Plasmid_DB	26525	Borreliella_burgdorferi_JD1_plasmid_JD1_cp26,_complete_sequence.	Plasmid	Plasmid	NA			0
NC_017396	Yes	Yes	Plasmid_DB	30019	Borreliella_burgdorferi_JD1_plasmid_JD1_cp32-12,_complete_sequence.	cp32 group	Plasmid	NA	cp32 group	High	0.732	cp32
NC_017397	Yes	Yes	Plasmid_DB	30697	Borreliella_burgdorferi_JD1_plasmid_JD1_cp32-9,_complete_sequence.	cp32 group	Plasmid	NA	cp32 group	High	0.732	cp32
NC_017398	Yes	Yes	Plasmid_DB	29615	Borreliella_burgdorferi_N40_plasmid_N40_cp32-5,_complete_sequence.	cp32 group	Plasmid	NA	cp32 group	High	0.727	cp32
NC_017399	Yes	Yes	Plasmid_DB	8722	Borreliella_burgdorferi_N40_plasmid_N40_cp9,_complete_sequence.	Plasmid	Plasmid	NA			0
NC_017400	Yes	Yes	Plasmid_DB	15915	Borreliella_burgdorferi_N40_plasmid_N40_cp32-4,_complete_sequence.	cp32 community	Plasmid	NA			0.471	cp32
NC_017401	Yes	Yes	Plasmid_DB	26498	Borreliella_burgdorferi_N40_plasmid_N40_cp26,_complete_sequence.	Plasmid	Plasmid	NA			0
NC_017402	Yes	Yes	Plasmid_DB	30658	Borreliella_burgdorferi_N40_plasmid_N40_cp32-9,_complete_sequence.	cp32 group	Plasmid	NA	cp32 group	High	0.686	cp32
NC_017404	Yes	Yes	Plasmid_DB	24354	Borreliella_burgdorferi_JD1_plasmid_JD1_lp28-1,_complete_sequence.	Plasmid	Plasmid	NA			0
NC_017405	Yes	Yes	Plasmid_DB	28797	Borreliella_burgdorferi_JD1_plasmid_JD1_lp28-3,_complete_sequence.	Plasmid	Plasmid	NA			0
NC_017406	Yes	Yes	Plasmid_DB	24614	Borreliella_burgdorferi_JD1_plasmid_JD1_lp28-5,_complete_sequence.	Plasmid	Plasmid	NA			0
NC_017407	Yes	Yes	Plasmid_DB	30096	Borreliella_burgdorferi_JD1_plasmid_JD1_lp28-4,_complete_sequence.	Plasmid	Plasmid	NA			0
NC_017408	Yes	Yes	Plasmid_DB	26981	Borreliella_burgdorferi_JD1_plasmid_JD1_lp28-6,_complete_sequence.	Plasmid	Plasmid	NA			0
NC_017409	Yes	Yes	Plasmid_DB	22827	Borreliella_burgdorferi_JD1_plasmid_JD1_lp25,_complete_sequence.	Plasmid	Plasmid	NA			0
NC_017410	Yes	Yes	Plasmid_DB	17522	Borreliella_burgdorferi_JD1_plasmid_JD1_lp17,_complete_sequence.	Plasmid	Plasmid	NA			0
NC_017411	Yes	Yes	Plasmid_DB	22808	Borreliella_burgdorferi_JD1_plasmid_JD1_lp36,_complete_sequence.	Plasmid	Plasmid	NA			0
NC_017412	Yes	Yes	Plasmid_DB	29993	Borreliella_burgdorferi_JD1_plasmid_JD1_lp28-7,_complete_sequence.	Plasmid	Plasmid	NA			0
NC_017413	Yes	Yes	Plasmid_DB	27590	Borreliella_burgdorferi_JD1_plasmid_JD1_lp38,_complete_sequence.	Plasmid	Plasmid	NA			0
NC_017414	Yes	Yes	Plasmid_DB	29194	Borreliella_burgdorferi_N40_plasmid_N40_lp36,_complete_sequence.	Plasmid	Plasmid	NA			0
NC_017415	Yes	Yes	Plasmid_DB	26642	Borreliella_burgdorferi_N40_plasmid_N40_lp28-5,_complete_sequence.	Plasmid	Plasmid	NA			0
NC_017416	Yes	Yes	Plasmid_DB	29424	Borreliella_burgdorferi_N40_plasmid_N40_lp28-4,_complete_sequence.	Plasmid	Plasmid	NA			0
NC_017417	Yes	Yes	Plasmid_DB	20672	Borreliella_burgdorferi_N40_plasmid_N40_lp17,_complete_sequence.	Plasmid	Plasmid	NA			0
NC_017419	Yes	Yes	Plasmid_DB	29521	Borreliella_burgdorferi_N40_plasmid_N40_lp28-2,_complete_sequence.	Plasmid	Plasmid	NA			0
NC_017420	Yes	Yes	Plasmid_DB	23394	Borreliella_burgdorferi_N40_plasmid_N40_lp25,_complete_sequence.	Plasmid	Plasmid	NA			0
NC_017421	Yes	Yes	Plasmid_DB	37903	Borreliella_burgdorferi_N40_plasmid_N40_lp38,_complete_sequence.	Plasmid	Plasmid	NA			0
NC_017422	Yes	Yes	Plasmid_DB	17483	Borreliella_burgdorferi_N40_plasmid_N40_cp32-7,_complete_sequence.	cp32 community	Plasmid	NA			0.55	cp32
NC_017423	Yes	Yes	Plasmid_DB	27767	Borreliella_burgdorferi_N40_plasmid_N40_cp32-12,_complete_sequence.	cp32 group	Plasmid	NA	cp32 group	High	0.684	cp32
NC_017424	Yes	Yes	Plasmid_DB	30154	Borreliella_burgdorferi_N40_plasmid_N40_cp32-10,_complete_sequence.	cp32 group	Plasmid	NA	cp32 group	High	0.725	cp32
NC_017425	Yes	Yes	Plasmid_DB	30804	Borreliella_burgdorferi_JD1_plasmid_JD1_cp32-6,_complete_sequence.	cp32 group	Plasmid	NA	cp32 group	High	0.714	cp32
NC_017426	Yes	Yes	Plasmid_DB	31085	Borreliella_burgdorferi_JD1_plasmid_JD1_cp32-8,_complete_sequence.	cp32 group	Plasmid	NA	cp32 group	High	0.714	cp32
NC_017427	Yes	Yes	Plasmid_DB	29707	Borreliella_burgdorferi_JD1_plasmid_JD1_cp32-3,_complete_sequence.	cp32 group	Plasmid	NA	cp32 group	High	0.732	cp32
NC_017428	Yes	Yes	Plasmid_DB	30314	Borreliella_burgdorferi_JD1_plasmid_JD1_cp32-10,_complete_sequence.	cp32 group	Plasmid	NA	cp32 group	High	0.725	cp32
NC_017433	Yes	Yes	Plasmid_DB	7493	Chlamydia_trachomatis_D-LC_plasmid_pCTDLC1,_complete_sequence.	Plasmid	NA	NA			0
NC_017435	Yes	Yes	Plasmid_DB	7493	Chlamydia_trachomatis_D-EC_plasmid_pCTDEC1,_complete_sequence.	Plasmid	NA	NA			0
NC_017438	Yes	Yes	Plasmid_DB	7480	Chlamydia_trachomatis_A2497_plasmid_p0001,_complete_sequence.	Plasmid	NA	NA			0
NC_017442	Yes	Yes	Plasmid_DB	30866	Erwinia_sp._Ejp617_plasmid_pJE01,_complete_sequence.	Plasmid	Plasmid	NA			0
NC_017443	Yes	Yes	Plasmid_DB	6417	Erwinia_sp._Ejp617_plasmid_pJE03,_complete_sequence.	Plasmid	NA	NA			0
NC_017444	Yes	Yes	Plasmid_DB	2691	Erwinia_sp._Ejp617_plasmid_pJE05,_complete_sequence.	Plasmid	Plasmid	NA			0
NC_017446	Yes	Yes	Plasmid_DB	5296	Erwinia_sp._Ejp617_plasmid_pJE02,_complete_sequence.	Plasmid	Plasmid	NA			0
NC_017447	Yes	Yes	Plasmid_DB	3237	Erwinia_sp._Ejp617_plasmid_pJE04,_complete_sequence.	Plasmid	NA	NA			0
NC_017457	Yes	No	Plasmid_DB	100258	Haloquadratum_walsbyi_C23_plasmid_PL100,_complete_sequence.	Plasmid	NA	NA			0
NC_017458	Yes	No	Plasmid_DB	6056	Haloquadratum_walsbyi_C23_plasmid_PL6B,_complete_sequence.	Plasmid	NA	NA			0
NC_017460	Yes	No	Plasmid_DB	6129	Haloquadratum_walsbyi_C23_plasmid_PL6A,_complete_sequence.	Plasmid	NA	NA			0
NC_017468	Yes	Yes	Plasmid_DB	26484	Lactobacillus_helveticus_H10_plasmid_pH10,_complete_sequence.	Plasmid	Plasmid	NA			0
NC_017471	Yes	Yes	Plasmid_DB	4541	Lactobacillus_amylovorus_GRL1118_plasmid_p1,_complete_sequence.	Plasmid	Plasmid	NA			0
NC_017472	Yes	Yes	Plasmid_DB	78145	Lactobacillus_amylovorus_GRL1118_plasmid_p2,_complete_sequence.	Plasmid	Plasmid	NA			0
NC_017475	Yes	Yes	Plasmid_DB	38392	Lacticaseibacillus_paracasei_plasmid_pLC2W,_complete_sequence.	Plasmid	Plasmid	NA			0
NC_017476	Yes	Yes	Plasmid_DB	57362	Lacticaseibacillus_paracasei_plasmid_pBD-II,_complete_sequence.	Plasmid	Plasmid	NA			0
NC_017479	No	Yes	Plasmid_DB	44581		Plasmid	Plasmid	NA			0
NC_017480	No	Yes	Plasmid_DB	20426		Plasmid	Plasmid	NA			0
NC_017483	Yes	Yes	Plasmid_DB	44098	Lactococcus_lactis_subsp._lactis_CV56_plasmid_pCV56A,_complete	Plasmid	Plasmid	NA			0
NC_017484	Yes	Yes	Plasmid_DB	31442	Lactococcus_lactis_subsp._lactis_CV56_plasmid_pCV56C,_complete	Plasmid	Plasmid	NA			0
NC_017485	Yes	Yes	Plasmid_DB	5543	Lactococcus_lactis_subsp._lactis_CV56_plasmid_pCV56D,_complete	Plasmid	Plasmid	NA			0
NC_017487	Yes	Yes	Plasmid_DB	35934	Lactococcus_lactis_subsp._lactis_CV56_plasmid_pCV56B,_complete	Plasmid	Plasmid	NA			0
NC_017488	Yes	Yes	Plasmid_DB	2262	Lactococcus_lactis_subsp._lactis_CV56_plasmid_pCV56E,_complete	Plasmid	NA	NA			0
NC_017493	Yes	Yes	Plasmid_DB	49219	Lactococcus_lactis_subsp._cremoris_A76_plasmid_pQA549,_complete	Plasmid	Plasmid	NA			0
NC_017495	Yes	Yes	Plasmid_DB	17661	Lactococcus_lactis_subsp._cremoris_A76_plasmid_pQA518,_complete	Plasmid	Plasmid	NA			0
NC_017496	Yes	Yes	Plasmid_DB	53630	Lactococcus_lactis_subsp._cremoris_A76_plasmid_pQA554,_complete	Plasmid	Plasmid	NA			0
NC_017497	Yes	Yes	Plasmid_DB	3978	Lactococcus_lactis_subsp._cremoris_A76_plasmid_pQA504,_complete	Plasmid	NA	NA			0
NC_017499	No	Yes	Plasmid_DB	242962		Plasmid	NA	NA			0
NC_017507	Yes	Yes	Plasmid_DB	187465	Marinobacter_adhaerens_HP15_plasmid_pHP-187,_complete_sequence.	Plasmid	NA	NA			0
NC_017508	Yes	Yes	Plasmid_DB	42349	Marinobacter_adhaerens_HP15_plasmid_pHP-42,_complete_sequence.	Plasmid	Plasmid	NA			0
NC_017533	Yes	Yes	Plasmid_DB	321744	Pantoea_ananatis_AJ13355_plasmid_pEA320,_complete_sequence.	Plasmid	Plasmid	NA			0
NC_017536	Yes	Yes	Plasmid_DB	133055	Afipia_carboxidovorans_OM4_plasmid_pHCG3B,_complete_sequence.	Plasmid	Plasmid	NA			0
NC_017539	Yes	Yes	Plasmid_DB	167269	Afipia_carboxidovorans_OM4_plasmid_pOC167B,_complete_sequence.	Plasmid	Plasmid	NA			0
NC_017541	Yes	Yes	Plasmid_DB	202852	Klebsiella_pneumoniae_KCTC_2242_plasmid_pKCTC2242,_complete	Plasmid	Plasmid	NA			0
NC_017543	Yes	Yes	Plasmid_DB	366576	Paenibacillus_polymyxa_M1_plasmid_pPPM1a,_complete_sequence.	Plasmid	Plasmid	NA			0
NC_017553	Yes	Yes	Plasmid_DB	280753	Pantoea_ananatis_PA13_plasmid_PAGR_p,_complete_sequence.	Plasmid	Plasmid	NA			0
NC_017555	Yes	Yes	Plasmid_DB	27212	Xanthomonas_albilineans_plasmid_plasmIII,_complete_sequence.	Plasmid	Plasmid	NA			0
NC_017556	Yes	Yes	Plasmid_DB	31555	Xanthomonas_albilineans_plasmid_plasmII,_complete_sequence.	Plasmid	Plasmid	NA			0
NC_017557	Yes	Yes	Plasmid_DB	24837	Xanthomonas_albilineans_plasmid_plasmI,_complete_sequence.	Plasmid	Plasmid	NA			0
NC_017565	Yes	Yes	Plasmid_DB	72460	Yersinia_enterocolitica_subsp._palearctica_Y11_plasmid_pYV03,	Plasmid	Plasmid	NA			0
NC_017570	Yes	Yes	Plasmid_DB	72392	Shewanella_baltica_BA175_plasmid_pSBAL17501,_complete_sequence.	Plasmid	Plasmid	NA			0
NC_017572	Yes	Yes	Plasmid_DB	60958	Shewanella_baltica_BA175_plasmid_pSBAL17502,_complete_sequence.	Plasmid	Plasmid	NA			0
NC_017575	Yes	Yes	Plasmid_DB	1949172	Ralstonia_solanacearum_Po82_megaplasmid,_complete_sequence.	Plasmid	Plasmid	NA			0
NC_017577	Yes	Yes	Plasmid_DB	120153	Shewanella_baltica_OS117_plasmid_pSBAL11701,_complete_sequence.	Plasmid	Plasmid	NA			0
NC_017578	Yes	Yes	Plasmid_DB	71173	Shewanella_baltica_OS117_plasmid_pSBAL11703,_complete_sequence.	Plasmid	Plasmid	NA			0
[truncated: 40,817 more rows]
