# Supplementary material for: Efficient detection and typing of phage-plasmids
Source: mBio. 2026 Feb 9;17(3):e03000-25. doi: 10.1128/mbio.03000-25 (PMC12977533; doi:10.1128/mbio.03000-25)
Supplement: Table S3 — Seven regions related to P-Ps detected by tyPPing in chromosomal regions. [file mbio.03000-25-s0005.xlsx]

## Sheet: Table S3
Table S3: Seven regions related to P-Ps detected by tyPPing in chromosomal regions.
Genome ID	P-P type	Predicted by	MinProteins hits	Composition matched	First protein hit (start)	Last protein hit (end)	Length (bp)
NZ_CP007392	P1_1	MinProteins + Composition	58	P1_1_Composition_7	2131858	2230249	98392
NZ_CP007393	P1_1	MinProteins + Composition	49	P1_1_Composition_121	2139907	2230994	91088
NZ_CP015229	P1_1	MinProteins + Composition	62	P1_1_Composition_7	1823871	1924855	100985
NZ_CP080139	P1_1	MinProteins + Composition	65	P1_1_Composition_7	4905569	5001932	96364
NZ_CP093011	P1_1	MinProteins + Composition	69	P1_1_Composition_7	4370401	4461592	91192
NZ_CP029568	P1_2	Composition	18	P1_2_Composition_2	3365978	3443827	77850
NZ_CP087122	pKpn	MinProteins	79		5205345	5303428	98084
